# Supplementary material for: Gabapentinium picrate
Source: Acta Crystallogr Sect E Struct Rep Online. 2009 Mar 19;65(Pt 4):o783. doi: 10.1107/S1600536809008952 (PMC2969093; doi:10.1107/S1600536809008952)
Supplement: Supplementary file 2 [file e-65-0o783-Isup2.hkl]

# 
# h,k,l, Fc-squared, Fo-squared, sigma(Fo-squared) and status flag 
# 
data_I
_shelx_title ' 081006a_0m in P2(1)/n' 
_shelx_refln_list_code          4 
_shelx_F_calc_maximum      181.43 
_exptl_crystal_F_000       840.00 
_reflns_d_resolution_high  0.8394 
 
loop_ 
 _symmetry_equiv_pos_as_xyz 
 'x, y, z' 
 '-x+1/2, y+1/2, -z+1/2' 
 '-x, -y, -z' 
 'x-1/2, -y-1/2, z-1/2' 
 
_cell_length_a    11.5761 
_cell_length_b     7.7312 
_cell_length_c    19.9729 
_cell_angle_alpha  90.000 
_cell_angle_beta   91.425 
_cell_angle_gamma  90.000 
 
_shelx_F_squared_multiplier     1.000 
 
loop_ 
 _refln_index_h 
 _refln_index_k 
 _refln_index_l 
 _refln_F_squared_calc 
 _refln_F_squared_meas 
 _refln_F_squared_sigma 
 _refln_observed_status 
   2   0   0     2136.89     2069.14     33.86 o 
   4   0   0      672.98      891.32     16.09 o 
   6   0   0     1853.02     2144.89     37.02 o 
   8   0   0      565.33      494.38     11.52 o 
  10   0   0       55.00       62.47      6.35 o 
  12   0   0       39.24       22.47      7.29 o 
   1   1   0     5102.96     4798.25     94.46 o 
   2   1   0     3389.64     3429.24     48.29 o 
   3   1   0    13777.22    13742.94    444.15 o 
   4   1   0       15.12       34.50      1.82 o 
   5   1   0      608.06      559.01      8.68 o 
   6   1   0      517.11      611.44      8.89 o 
   7   1   0       48.97       27.48      1.65 o 
   8   1   0        3.89       19.79      1.96 o 
   9   1   0       49.37       44.29      2.83 o 
  10   1   0       19.61       16.39      4.50 o 
  11   1   0        0.46        0.96      2.00 o 
  12   1   0       11.78        7.84      2.75 o 
  13   1   0       27.77       13.99      4.79 o 
   0   2   0     7148.00     6856.37    135.35 o 
   1   2   0     1663.09     1791.27     26.09 o 
   2   2   0     3013.27     3265.62     46.72 o 
   3   2   0      401.53      367.75      6.86 o 
   4   2   0      346.18      332.56      6.51 o 
   5   2   0      153.72      185.85      4.14 o 
   6   2   0      177.84      124.85      4.57 o 
   7   2   0     1805.01     1790.96     28.34 o 
   8   2   0      208.06      237.79      7.26 o 
   9   2   0      140.03      124.65      4.96 o 
  10   2   0      145.07      126.08      5.37 o 
  11   2   0        0.96       -0.13      1.92 o 
  12   2   0       25.54       40.96      5.12 o 
  13   2   0        2.40        3.69      3.48 o 
   1   3   0      794.39      793.73     13.02 o 
   2   3   0       47.75       26.76      1.60 o 
   3   3   0      148.76      184.48      4.64 o 
   4   3   0     1205.40     1400.64     22.18 o 
   5   3   0      314.09      344.33      7.89 o 
   6   3   0       74.96      109.95      5.03 o 
   7   3   0       77.47       94.00      4.89 o 
   8   3   0      211.80      229.40      8.09 o 
   9   3   0      172.87      223.13     11.42 o 
  10   3   0       50.39       42.31      3.82 o 
  11   3   0       97.03       88.76      5.35 o 
  12   3   0        0.21        2.79      4.09 o 
  13   3   0        4.09        9.60      4.24 o 
   0   4   0        9.17        4.96      1.63 o 
   1   4   0     1457.75     1378.40     21.82 o 
   2   4   0       25.88       23.47      2.57 o 
   3   4   0       38.21       43.04      2.28 o 
   4   4   0      120.88      129.68      3.59 o 
   5   4   0      462.68      413.11     11.00 o 
   6   4   0      108.97      110.62     12.69 o 
   7   4   0        0.28        5.99      4.20 o 
   8   4   0        8.23       -0.68      2.48 o 
   9   4   0       34.89       28.02      3.94 o 
  10   4   0       12.41        3.23      2.64 o 
  11   4   0        7.63        5.73      2.64 o 
  12   4   0        0.00       -2.24      2.80 o 
   1   5   0        0.31        1.01      0.94 o 
   2   5   0        0.61        1.35      1.07 o 
   3   5   0       26.68       19.32      2.95 o 
   4   5   0      694.23      690.61     15.47 o 
   5   5   0      231.48      282.33     20.21 o 
   6   5   0      142.19      161.88      7.00 o 
   7   5   0        2.17        1.54      2.36 o 
   8   5   0        2.59        0.87      1.97 o 
   9   5   0        4.70       11.08      4.17 o 
  10   5   0       62.78       66.77      6.02 o 
  11   5   0       19.99       23.73      4.19 o 
   0   6   0     3402.74     3240.44     89.12 o 
   1   6   0        6.42        6.67      1.66 o 
   2   6   0        0.52       -2.02      1.35 o 
   3   6   0        0.88        3.90      2.23 o 
   4   6   0        5.73        1.87      2.47 o 
   5   6   0       13.08       13.49      3.38 o 
   6   6   0      227.46      248.11     28.44 o 
   7   6   0        7.20        2.62      3.28 o 
   8   6   0       68.76       82.14      7.99 o 
   9   6   0        0.15       -2.00      2.72 o 
  10   6   0        0.31        2.91      3.04 o 
   1   7   0      524.13      530.35     17.56 o 
   2   7   0        1.53        0.79      2.20 o 
   3   7   0       65.06       64.96     10.97 o 
   4   7   0      188.09      214.04     10.63 o 
   5   7   0       85.74       88.15      7.79 o 
   6   7   0       24.07       18.46      4.33 o 
   7   7   0        7.61        4.03      3.44 o 
   8   7   0       10.78        7.91      4.06 o 
   0   8   0      359.14      359.64     20.24 o 
   1   8   0        3.33        7.74      3.18 o 
   2   8   0      169.46      173.57     14.17 o 
   3   8   0        1.98        6.33      3.26 o 
   4   8   0      119.63      103.69     13.36 o 
   5   8   0        2.77        4.33      3.35 o 
   6   8   0       28.75       20.71      6.16 o 
   1   9   0        0.13       -1.03      3.91 o 
   2   9   0        0.57       -0.60      4.24 o 
 -13   0   1       26.82       28.25      7.66 o 
 -11   0   1        4.08        6.15      2.73 o 
  -9   0   1      324.00      414.97     13.83 o 
  -7   0   1      155.02      105.44      4.20 o 
  -5   0   1     2544.28     2405.85     40.72 o 
  -3   0   1     3445.01     3848.96     72.10 o 
   3   0   1    18648.50    20118.19   1238.03 o 
   5   0   1      296.36      276.09      6.53 o 
   7   0   1      614.98      670.67     13.90 o 
   9   0   1      543.14      678.35     19.34 o 
  11   0   1       37.09       27.79      6.92 o 
  13   0   1       39.79       41.16      9.52 o 
 -13   1   1        0.10        2.41      3.17 o 
 -12   1   1        4.69       10.23      3.09 o 
 -11   1   1      142.42      155.93     12.28 o 
 -10   1   1       42.35       38.06      6.06 o 
  -9   1   1        0.10        1.77      1.21 o 
  -8   1   1       82.81       69.60      3.16 o 
  -7   1   1       21.00        5.32      1.01 o 
  -6   1   1     1173.68     1240.60     16.12 o 
  -5   1   1       16.92       15.70      1.09 o 
  -4   1   1     1341.15     1354.46     18.33 o 
  -3   1   1    11452.87    11562.06    224.92 o 
  -2   1   1     2801.81     2925.94     37.03 o 
  -1   1   1      915.66      967.18     16.51 o 
   0   1   1     4087.60     3922.49     76.47 o 
   1   1   1     1900.62     1861.14     30.86 o 
   2   1   1     3734.85     3660.86     73.04 o 
   3   1   1    32915.71    33392.98   1466.34 o 
   4   1   1      814.76      901.11     15.15 o 
   5   1   1       11.81       24.87      1.31 o 
   6   1   1      427.61      328.58      5.52 o 
   7   1   1        0.11        8.18      1.06 o 
   8   1   1       68.61       61.99      3.21 o 
   9   1   1       24.85       26.29      2.26 o 
  10   1   1      114.90      101.01      5.99 o 
  11   1   1        9.62       18.39      3.26 o 
  12   1   1       51.54       63.90      7.36 o 
  13   1   1        1.50        0.55      3.35 o 
 -13   2   1        0.94        6.97      5.26 o 
 -12   2   1       16.16       16.18      4.17 o 
 -11   2   1       13.85        9.14      3.62 o 
 -10   2   1        9.79       13.54      2.43 o 
  -9   2   1       10.09        7.93      1.78 o 
  -8   2   1       19.26       11.11      1.63 o 
  -7   2   1      612.27      600.26     10.50 o 
  -6   2   1      814.67      779.23     12.06 o 
  -5   2   1      145.29       87.71      2.41 o 
  -4   2   1     1842.51     1673.51     25.42 o 
  -3   2   1      120.38      127.53      3.42 o 
  -2   2   1      113.60       61.19      2.32 o 
  -1   2   1     1792.96     1519.51     26.09 o 
   0   2   1        0.04        0.71      0.60 o 
   1   2   1      121.36      124.11      2.58 o 
   2   2   1      163.53      278.20      6.45 o 
   3   2   1     2689.57     2592.02     37.71 o 
   4   2   1      207.77      171.76      5.28 o 
   5   2   1     1895.16     2106.37     31.69 o 
   6   2   1      598.37      494.87      9.73 o 
   7   2   1      209.95      221.00      6.24 o 
   8   2   1      114.98      124.93      4.79 o 
   9   2   1        0.02       -1.66      1.11 o 
  10   2   1       45.35       72.03      4.46 o 
  11   2   1        0.10       -1.91      1.88 o 
  12   2   1       13.35       15.66      4.95 o 
  13   2   1        4.53       12.79      7.00 o 
 -13   3   1        4.58        8.68      5.06 o 
 -12   3   1       20.53        8.88      3.68 o 
 -11   3   1        1.39       -0.02      3.28 o 
 -10   3   1      303.60      304.05      8.80 o 
  -9   3   1        0.02       -0.37      1.42 o 
  -8   3   1       55.89       55.57      5.33 o 
  -7   3   1      178.07      166.35      9.82 o 
  -6   3   1        0.05        3.27      1.54 o 
  -5   3   1       15.99       16.57      2.11 o 
  -4   3   1     1243.95     1296.66     20.82 o 
  -3   3   1       64.90       92.68      3.21 o 
  -2   3   1     7438.28     7472.06    142.15 o 
  -1   3   1      442.99      589.90     10.20 o 
   0   3   1     3753.07     3894.89     55.74 o 
   1   3   1      247.47      330.32      6.44 o 
   2   3   1      552.73      686.77     10.34 o 
   3   3   1     1428.19     1344.72     18.62 o 
   4   3   1      237.83      288.13      7.07 o 
   5   3   1      743.98      705.38     12.48 o 
   6   3   1      729.64      792.91     17.26 o 
   7   3   1      421.55      415.44     11.28 o 
   8   3   1      168.44      148.80      6.40 o 
   9   3   1      150.80      165.19      9.21 o 
  10   3   1        2.05        0.37      1.78 o 
  11   3   1       18.67       30.15      4.22 o 
  12   3   1       66.02       62.72      7.50 o 
  13   3   1        0.12        0.35      3.52 o 
 -12   4   1       13.72        8.41      3.00 o 
 -11   4   1        1.86        1.18      2.54 o 
 -10   4   1        6.19        6.21      2.50 o 
  -9   4   1       44.73       49.95      4.73 o 
  -8   4   1      118.31      132.74      6.46 o 
  -7   4   1        2.90        4.08      2.62 o 
  -6   4   1       35.15       30.77      9.52 o 
  -5   4   1       20.54       53.45      9.46 o 
  -4   4   1       19.69       15.06      2.26 o 
  -3   4   1       34.27       41.75      2.76 o 
  -2   4   1      520.49      475.66      9.20 o 
  -1   4   1       59.70       94.66      3.33 o 
   0   4   1      265.62      269.41      9.15 o 
   1   4   1        5.14        2.08      0.93 o 
   2   4   1      186.72      149.00      4.16 o 
   3   4   1       37.86       21.90      1.72 o 
   4   4   1      372.05      295.70      5.85 o 
   5   4   1        1.95        1.33      2.17 o 
   6   4   1       27.44       20.98      6.49 o 
   7   4   1        6.55        3.45      1.83 o 
   8   4   1      334.51      343.54     12.35 o 
   9   4   1       39.26       53.95      4.95 o 
  10   4   1        2.35        2.21      2.47 o 
  11   4   1        0.10        0.86      2.30 o 
  12   4   1        1.56       -0.23      3.44 o 
 -11   5   1        1.73        1.45      2.66 o 
 -10   5   1        0.41       -0.65      2.21 o 
  -9   5   1        1.10        0.53      2.21 o 
  -8   5   1       10.52       12.37      2.88 o 
  -7   5   1       11.60       11.47      2.74 o 
  -6   5   1      138.06      145.86     11.10 o 
  -5   5   1       17.48       20.90      3.74 o 
  -4   5   1        0.22        1.97      1.49 o 
  -3   5   1       40.75       27.85      2.32 o 
  -2   5   1      879.00      831.90     15.64 o 
  -1   5   1        6.00        3.38      1.20 o 
   0   5   1       65.18       47.55      2.84 o 
   1   5   1       13.92       16.59      1.85 o 
   2   5   1        6.86       11.17      1.58 o 
   3   5   1      134.03      116.95      5.00 o 
   4   5   1       35.39       32.03      4.49 o 
   5   5   1        1.77        6.40      2.62 o 
   6   5   1       91.40       90.59      5.73 o 
   7   5   1        1.63        1.17      1.98 o 
   8   5   1        2.78        1.85      2.07 o 
   9   5   1       38.94       44.76      8.07 o 
  10   5   1        9.40       10.71      3.07 o 
  11   5   1        0.55        0.46      2.60 o 
 -10   6   1       25.36       13.48      4.93 o 
  -9   6   1        1.68        0.61      3.42 o 
  -8   6   1       88.70      116.50     10.32 o 
  -7   6   1        0.04        0.09      2.72 o 
  -6   6   1      280.40      271.15     12.26 o 
  -5   6   1      100.88       96.10      7.39 o 
  -4   6   1       12.94       14.46      3.46 o 
  -3   6   1       79.32       63.33      4.45 o 
  -2   6   1      249.27      244.33      6.79 o 
  -1   6   1     1130.37     1150.63     20.04 o 
   0   6   1      599.71      629.77     12.68 o 
   1   6   1        8.98        7.17      1.77 o 
   2   6   1      380.55      393.69     10.84 o 
   3   6   1       36.63       30.05      4.54 o 
   4   6   1      323.41      294.39     11.99 o 
   5   6   1       32.62       22.50      4.09 o 
   6   6   1      117.87      138.42     16.09 o 
   7   6   1       43.13       34.49     12.27 o 
   8   6   1        9.18        9.03      8.91 o 
   9   6   1       17.66       22.68      3.77 o 
  10   6   1        2.04        6.22      3.04 o 
  -8   7   1       22.46       21.68      5.51 o 
  -7   7   1        3.99        1.56      3.22 o 
  -6   7   1       30.98       30.85      5.36 o 
  -5   7   1        4.90        3.35      2.82 o 
  -4   7   1        2.13        1.03      2.57 o 
  -3   7   1       96.81      127.11     14.49 o 
  -2   7   1       94.70      115.83      5.94 o 
  -1   7   1      123.70      134.52      8.60 o 
   0   7   1      240.37      254.35      8.70 o 
   1   7   1      113.93      120.73      7.53 o 
   2   7   1       62.66       78.73      5.27 o 
   3   7   1      237.51      214.56     10.32 o 
   4   7   1        0.47       -1.61      2.30 o 
   5   7   1        5.58        1.05      2.45 o 
   6   7   1       24.42       20.77     11.95 o 
   7   7   1        5.97        4.57      3.66 o 
   8   7   1        0.08        1.70      3.57 o 
  -6   8   1       50.56       48.11      6.72 o 
  -5   8   1        0.00        2.33      2.96 o 
  -4   8   1        4.61        5.76      3.36 o 
  -3   8   1      339.80      336.99     23.27 o 
  -2   8   1        5.35        6.78      3.26 o 
  -1   8   1      141.05      148.55      8.82 o 
   0   8   1        7.81        5.34      9.36 o 
   1   8   1       19.56       17.05      3.77 o 
   2   8   1       17.09       11.01      3.58 o 
   3   8   1        8.23        2.98      3.48 o 
   4   8   1        4.54        5.85      4.40 o 
   5   8   1      165.81      159.10     14.12 o 
   6   8   1       63.92       80.94      8.46 o 
  -2   9   1       50.88       60.43     10.61 o 
  -1   9   1       23.65       24.81      7.13 o 
   0   9   1       21.17       21.12      9.13 o 
   1   9   1       16.69        9.61      5.24 o 
   2   9   1        3.38        4.45      5.43 o 
 -12   0   2       58.57       37.78      8.57 o 
 -10   0   2        0.88        2.13      2.18 o 
  -8   0   2      483.16      497.07     11.66 o 
  -6   0   2     4008.25     3888.22     78.75 o 
  -4   0   2     4690.55     5349.37     99.75 o 
  -2   0   2    10950.14    11751.01    212.51 o 
   2   0   2      916.92     1104.23     22.64 o 
   4   0   2    11275.34    12219.49    295.89 o 
   6   0   2      468.11      417.06      9.32 o 
   8   0   2      218.22      249.76      9.49 o 
  10   0   2       18.64       18.13      3.53 o 
  12   0   2        7.57        0.49      4.20 o 
 -13   1   2        0.13        4.65      3.34 o 
 -12   1   2        2.92        6.82      3.17 o 
 -11   1   2        1.17        3.39      2.10 o 
 -10   1   2      146.66      144.38      5.61 o 
  -9   1   2      148.28      136.11      5.57 o 
  -8   1   2        0.47        2.25      1.18 o 
  -7   1   2      206.08      172.39      3.94 o 
  -6   1   2        7.38        5.04      1.29 o 
  -5   1   2       54.71       21.35      1.31 o 
  -4   1   2     1402.15     1186.51     13.54 o 
  -3   1   2        0.00        5.22      1.44 o 
  -2   1   2     9783.16     9515.83    205.48 o 
  -1   1   2      732.65      871.96     15.14 o 
   0   1   2      464.81      435.89      6.81 o 
   1   1   2      132.34      102.47      4.09 o 
   2   1   2     1189.02     1368.15     23.52 o 
   3   1   2    21820.52    21424.28    808.33 o 
   4   1   2      870.51     1046.81     16.32 o 
   5   1   2      658.97      763.95     12.80 o 
   6   1   2     4010.99     4112.51     64.67 o 
   7   1   2      222.13      291.01      6.15 o 
   8   1   2       39.03       27.35      2.13 o 
   9   1   2      162.83      176.84      8.41 o 
  10   1   2       39.61       28.12      5.37 o 
  11   1   2       17.12       23.98      3.61 o 
  12   1   2        1.07       -0.74      2.13 o 
  13   1   2       55.04       57.09      8.09 o 
 -13   2   2        4.25        7.36      4.35 o 
 -12   2   2        1.45        3.03      3.10 o 
 -11   2   2      107.53      113.52      8.56 o 
 -10   2   2        2.82        4.49      1.80 o 
  -9   2   2       48.22       48.62      4.39 o 
  -8   2   2        0.03        1.17      1.12 o 
  -7   2   2      149.30      122.76      3.33 o 
  -6   2   2      743.01      871.61     11.76 o 
  -5   2   2      152.70      155.93      3.72 o 
  -4   2   2      184.64      211.60      4.90 o 
  -3   2   2       45.92       26.06      1.60 o 
  -2   2   2      282.62      234.09      5.62 o 
  -1   2   2     1170.69     1021.74     18.20 o 
   0   2   2      161.92      137.85      5.29 o 
   1   2   2     7534.37     7569.77    160.06 o 
   2   2   2      752.91      797.12     12.74 o 
   3   2   2      779.45      696.05     43.87 o 
   4   2   2      204.83      242.76      9.04 o 
   5   2   2       35.89       23.91      1.70 o 
   6   2   2     8762.64     8738.99    195.34 o 
   7   2   2      139.60      116.81      5.15 o 
   8   2   2       13.16       14.52      2.40 o 
   9   2   2      100.75       65.41      4.58 o 
  10   2   2        0.56        0.81      1.96 o 
  11   2   2       47.24       47.13      4.85 o 
  12   2   2        0.76        0.07      2.16 o 
  13   2   2        1.39        1.51      2.64 o 
 -13   3   2        5.22        9.30      4.53 o 
 -12   3   2       11.91        8.73      3.58 o 
 -11   3   2        5.36       -0.37      2.52 o 
 -10   3   2      123.08      124.27      6.49 o 
  -9   3   2       67.51       84.75      4.64 o 
  -8   3   2        3.51        5.06      1.99 o 
  -7   3   2       15.94        3.10      1.64 o 
  -6   3   2      103.50       63.70      3.08 o 
  -5   3   2      752.61      679.69     12.49 o 
  -4   3   2     3158.63     3496.54     51.22 o 
  -3   3   2     5611.03     5716.38    116.84 o 
  -2   3   2     1000.62      964.27     18.22 o 
  -1   3   2     6386.14     6499.04     91.61 o 
   0   3   2      253.88      247.05      5.30 o 
   1   3   2      380.24      389.57      7.28 o 
   2   3   2     1505.25     1794.10     23.99 o 
   3   3   2      487.19      542.46      8.47 o 
   4   3   2      307.91      247.41      5.65 o 
   5   3   2      381.05      397.46     10.26 o 
   6   3   2      350.57      429.61     11.51 o 
   7   3   2      331.67      315.53     16.27 o 
   8   3   2        1.56        2.70      1.79 o 
   9   3   2     1106.21      958.19     21.49 o 
  10   3   2      137.18      144.76      6.13 o 
  11   3   2        8.35        4.36      2.41 o 
  12   3   2       15.43        4.11      2.96 o 
 -12   4   2        0.01        1.49      2.51 o 
 -11   4   2       66.51       80.63      6.74 o 
 -10   4   2        9.08       11.67      3.05 o 
  -9   4   2       13.76       16.03      2.92 o 
  -8   4   2      244.95      272.82     11.07 o 
  -7   4   2       61.23       78.93      5.24 o 
  -6   4   2        0.04        0.25      1.51 o 
  -5   4   2       31.48       26.11      4.62 o 
  -4   4   2       24.02       33.46      2.81 o 
  -3   4   2      363.78      332.34      8.64 o 
  -2   4   2      202.82      240.95      5.86 o 
  -1   4   2     1638.75     1753.81     27.09 o 
   0   4   2       90.74      125.54      3.84 o 
   1   4   2      663.11      584.99     10.71 o 
   2   4   2       28.44       22.73      1.74 o 
   3   4   2        7.51        3.87      0.94 o 
   4   4   2      221.22      201.94      5.42 o 
   5   4   2       42.36       38.42      3.45 o 
   6   4   2        2.05        5.74      1.90 o 
   7   4   2      212.60      227.51     10.17 o 
   8   4   2      355.43      311.42     10.27 o 
   9   4   2       24.52       16.27      4.47 o 
  10   4   2      157.83      152.03      7.50 o 
  11   4   2       81.26       60.62      4.81 o 
  12   4   2       49.89       63.05     12.64 o 
 -11   5   2       11.20       12.86      5.35 o 
 -10   5   2       61.87       66.92      6.10 o 
  -9   5   2        8.18       10.80      3.03 o 
  -8   5   2       19.71       14.99      3.17 o 
  -7   5   2        2.68        1.06      2.64 o 
  -6   5   2       42.64       28.71      4.42 o 
  -5   5   2      179.30      174.07     12.26 o 
  -4   5   2       35.76       35.03      3.28 o 
  -3   5   2      111.21      150.02      4.79 o 
  -2   5   2      149.44      160.21      4.96 o 
  -1   5   2      249.63      262.14      6.61 o 
   0   5   2      503.49      507.75     12.42 o 
   1   5   2        7.55        7.01      1.35 o 
   2   5   2       47.03       34.33      3.67 o 
   3   5   2       52.12       68.67      7.20 o 
   4   5   2        0.05       -0.85      1.60 o 
   5   5   2       47.08       20.17      3.00 o 
   6   5   2      217.13      224.26      8.34 o 
   7   5   2      321.96      284.26      9.98 o 
   8   5   2       61.79       49.35      4.88 o 
   9   5   2        0.05        0.53      2.16 o 
  10   5   2        0.00       -1.57      2.31 o 
  11   5   2       64.10       52.33      8.62 o 
 -10   6   2        2.49        4.86      4.09 o 
  -9   6   2        2.57       -0.30      3.34 o 
  -8   6   2       13.06       14.60      4.28 o 
  -7   6   2       75.17       70.61      7.26 o 
  -6   6   2       15.07       12.61      9.11 o 
  -5   6   2        1.70        5.02      2.72 o 
  -4   6   2      220.79      219.73     10.17 o 
  -3   6   2        0.02       -1.70      1.49 o 
  -2   6   2      246.02      248.23      6.92 o 
  -1   6   2       11.03       20.44      3.68 o 
   0   6   2     1262.27     1255.31     21.87 o 
   1   6   2      670.06      719.57     16.47 o 
   2   6   2      242.74      271.12     11.34 o 
   3   6   2       24.70       29.92      4.37 o 
   4   6   2      617.79      586.38     18.63 o 
   5   6   2       33.14       33.85      4.93 o 
   6   6   2      155.97      166.08      9.44 o 
   7   6   2        0.91       -1.13      2.69 o 
   8   6   2       43.56       71.84      6.13 o 
   9   6   2        0.02       -0.65      2.25 o 
  10   6   2        0.36        2.33      2.62 o 
  -8   7   2        2.06       -4.18      6.10 o 
  -7   7   2      106.79      117.34     23.29 o 
  -6   7   2        0.23       -1.59      2.53 o 
  -5   7   2       19.29       26.30      5.01 o 
  -4   7   2      112.73      145.70      8.74 o 
  -3   7   2       22.76       21.33      3.89 o 
  -2   7   2       89.58      103.92      9.75 o 
  -1   7   2      305.23      318.37      8.53 o 
   0   7   2      266.46      271.67     16.42 o 
   1   7   2       15.22       13.76      2.74 o 
   2   7   2        5.22        7.19      3.50 o 
   3   7   2        5.23        6.72      3.36 o 
   4   7   2        2.48        0.09      2.61 o 
   5   7   2       20.24       15.23      4.24 o 
   6   7   2        7.99        2.15      3.32 o 
   7   7   2       16.65       14.97      4.52 o 
   8   7   2        0.01        4.72      6.22 o 
  -6   8   2       48.07       46.13      6.84 o 
  -5   8   2       17.90       17.71      4.72 o 
  -4   8   2       29.49       36.87      5.61 o 
  -3   8   2      105.60       85.71      7.66 o 
  -2   8   2        8.19       11.13      3.44 o 
  -1   8   2       42.75       29.88      4.85 o 
   0   8   2        2.58        3.19      2.69 o 
   1   8   2       40.26       50.40      4.85 o 
   2   8   2       86.61       85.16     17.68 o 
   3   8   2       68.67       77.83      8.05 o 
   4   8   2       34.95       31.29      5.38 o 
   5   8   2        3.26        2.51      3.41 o 
   6   8   2       76.81       90.79     12.83 o 
  -2   9   2        5.75       12.59      5.84 o 
  -1   9   2       13.27        9.06      3.61 o 
   0   9   2       25.48       21.58      4.73 o 
   1   9   2       16.85       10.68      5.98 o 
   2   9   2        6.28        4.62      4.72 o 
 -11   0   3        6.32        5.82      2.73 o 
  -9   0   3       44.89       35.56      5.02 o 
  -7   0   3     1392.81     1152.34     22.07 o 
  -5   0   3       15.56        1.98      1.15 o 
  -3   0   3     7087.81     6795.93    109.38 o 
  -1   0   3      258.92      272.65      6.89 o 
   1   0   3     2307.70     2568.94     72.98 o 
   3   0   3     2857.72     3260.46     65.01 o 
   5   0   3     3830.41     3811.44     62.99 o 
   7   0   3      583.14      558.52     12.12 o 
   9   0   3        0.01        3.92      2.85 o 
  11   0   3        8.21        6.97      5.08 o 
  13   0   3       19.06       21.57      7.59 o 
 -13   1   3        7.63       12.18      3.99 o 
 -12   1   3       13.23       17.01      3.98 o 
 -11   1   3       13.30        9.69      2.20 o 
 -10   1   3        0.00        1.21      1.38 o 
  -9   1   3      187.58      163.78      4.94 o 
  -8   1   3       65.73       71.03      2.99 o 
  -7   1   3        2.46        4.95      1.04 o 
  -6   1   3      164.60      183.77      3.92 o 
  -5   1   3       11.31        7.10      0.90 o 
  -4   1   3      238.70      236.69      3.72 o 
  -3   1   3      903.27      726.96      9.52 o 
  -2   1   3     1607.39     1716.22     25.21 o 
  -1   1   3     2756.58     3022.85     49.66 o 
   0   1   3     9779.28     9256.70    151.47 o 
   1   1   3      702.57      542.07      8.69 o 
   2   1   3     1343.73     1394.90     24.08 o 
   3   1   3     2780.97     2765.35     39.65 o 
   4   1   3      181.93      191.55      4.27 o 
   5   1   3      898.77      934.65     15.19 o 
   6   1   3     2072.59     2030.84     27.15 o 
   7   1   3     1951.98     2339.91     31.92 o 
   8   1   3        2.03        7.51      1.43 o 
   9   1   3       90.79      101.89      5.68 o 
  10   1   3        0.67        0.43      1.77 o 
  11   1   3       13.33        4.93      4.23 o 
  12   1   3        8.74        1.60      3.58 o 
  13   1   3        6.37        3.38      3.87 o 
 -13   2   3        4.55        3.08      3.24 o 
 -12   2   3        9.67        6.41      3.32 o 
 -11   2   3       53.41       59.73      8.27 o 
 -10   2   3        0.59        3.03      1.95 o 
  -9   2   3        0.75        2.51      1.35 o 
  -8   2   3       45.98       28.81      2.37 o 
  -7   2   3      311.27      277.40      5.54 o 
  -6   2   3      235.22      195.96      3.71 o 
  -5   2   3       71.37       84.43      3.05 o 
  -4   2   3      730.89      654.04     11.47 o 
  -3   2   3       51.87       52.95      2.50 o 
  -2   2   3     1791.29     1580.57     27.52 o 
  -1   2   3     2019.34     1801.41     30.76 o 
   0   2   3      262.81      225.65      5.16 o 
   1   2   3     1493.52     1440.84     19.08 o 
   2   2   3     1722.99     1896.22     27.97 o 
   3   2   3      235.22      244.72      6.47 o 
   4   2   3      242.67      251.76      6.84 o 
   5   2   3      386.09      268.77      6.90 o 
   6   2   3      712.74      724.55     12.88 o 
   7   2   3       56.98       53.70      5.01 o 
   8   2   3      109.24      104.78      8.92 o 
   9   2   3      503.34      494.63     11.33 o 
  10   2   3      298.82      324.79     10.79 o 
  11   2   3        5.56        9.15      2.60 o 
  12   2   3        4.56        3.55      2.64 o 
  13   2   3       28.81       32.00      6.12 o 
 -12   3   3        7.11        8.06      3.59 o 
 -11   3   3        0.48        3.05      2.18 o 
 -10   3   3       52.46       52.33      4.93 o 
  -9   3   3        1.17        3.91      1.92 o 
  -8   3   3        0.56       -1.70      1.13 o 
  -7   3   3       50.67       59.40      4.30 o 
  -6   3   3      101.12       94.42      3.69 o 
  -5   3   3       21.82       16.65      1.79 o 
  -4   3   3       18.50       14.93      2.20 o 
  -3   3   3      201.13      258.93      6.91 o 
  -2   3   3     1127.30     1129.70     20.95 o 
  -1   3   3      550.01      719.90     14.12 o 
   0   3   3    14995.30    14725.57    434.54 o 
   1   3   3      266.13      208.78      4.19 o 
   2   3   3     1390.72     1592.90     21.49 o 
   3   3   3      208.19      240.87      5.50 o 
   4   3   3      356.83      351.73      9.96 o 
   5   3   3      418.04      339.73      9.28 o 
   6   3   3      185.16      227.12      7.50 o 
   7   3   3       95.52      108.52      5.23 o 
   8   3   3      436.18      502.85     13.22 o 
   9   3   3      702.93      734.78     17.69 o 
  10   3   3       10.70       10.93      2.39 o 
  11   3   3       10.76       28.62      6.59 o 
  12   3   3       11.12        1.49      2.89 o 
 -12   4   3       44.39       58.27      6.03 o 
 -11   4   3      101.00      106.26      7.22 o 
 -10   4   3       67.55       57.27      5.40 o 
  -9   4   3      123.81       92.53      8.10 o 
  -8   4   3        1.52        2.21      1.93 o 
  -7   4   3      402.27      408.02     11.79 o 
  -6   4   3      209.39      232.14     14.90 o 
  -5   4   3      153.99      107.76      7.74 o 
  -4   4   3      388.16      411.15     10.28 o 
  -3   4   3      248.22      276.81     10.85 o 
  -2   4   3      448.36      433.25      8.80 o 
  -1   4   3       73.11       86.00      3.22 o 
   0   4   3       68.00       70.10      3.14 o 
   1   4   3      423.79      518.57      9.74 o 
   2   4   3      840.54      935.93     15.55 o 
   3   4   3      227.05      245.18      5.00 o 
   4   4   3      578.58      480.80     12.02 o 
   5   4   3       67.66      103.89      5.02 o 
   6   4   3       31.98       48.50      4.11 o 
   7   4   3      157.54      158.62     11.34 o 
   8   4   3      258.35      247.37      9.01 o 
   9   4   3       55.45       60.89      5.24 o 
  10   4   3        4.92        5.58      3.93 o 
  11   4   3        5.05        2.69      2.61 o 
  12   4   3       60.72       48.55     10.23 o 
 -11   5   3        4.43        1.39      2.80 o 
 -10   5   3        4.56        6.57      2.87 o 
  -9   5   3       16.22        3.67      5.14 o 
  -8   5   3        4.35        4.67      3.00 o 
  -7   5   3      135.84      143.63     14.69 o 
  -6   5   3       20.28       17.11      3.63 o 
  -5   5   3        4.88        6.73      3.16 o 
  -4   5   3       42.56       31.76      3.16 o 
  -3   5   3       55.28       48.51      3.49 o 
  -2   5   3       34.97       32.23      5.39 o 
  -1   5   3      184.53      198.23      5.65 o 
   0   5   3      110.87      131.58      4.39 o 
   1   5   3      273.19      265.65      6.57 o 
   2   5   3     1184.61     1234.17     24.18 o 
   3   5   3      171.75      189.04      6.48 o 
   4   5   3      228.76      255.07      8.46 o 
   5   5   3       21.34       38.32      3.88 o 
   6   5   3      268.10      278.35      9.56 o 
   7   5   3      253.89      242.63      9.10 o 
   8   5   3        9.20        9.48      2.65 o 
   9   5   3        6.29        2.41      2.11 o 
  10   5   3        4.55        4.80      4.17 o 
  11   5   3        9.70        7.41      4.64 o 
 -10   6   3       12.66       17.90      5.25 o 
  -9   6   3       58.56       52.34      7.14 o 
  -8   6   3      197.36      212.13     12.51 o 
  -7   6   3        1.45       -2.88      2.62 o 
  -6   6   3        5.81        6.14      3.19 o 
  -5   6   3        7.73       14.45      3.46 o 
  -4   6   3        0.41       -1.13      1.56 o 
  -3   6   3      385.78      436.77     10.01 o 
  -2   6   3       17.25       23.27      2.52 o 
  -1   6   3        9.65       14.62      2.17 o 
   0   6   3      288.53      298.88      7.66 o 
   1   6   3      190.45      180.26      6.84 o 
   2   6   3        0.07       -0.39      2.02 o 
   3   6   3     1323.54     1482.99     36.69 o 
   4   6   3       78.13       70.87      6.47 o 
   5   6   3       33.03       21.34      4.26 o 
   6   6   3        3.75       18.13      4.96 o 
   7   6   3      118.43      125.94      7.75 o 
   8   6   3       71.47       73.42      6.13 o 
   9   6   3        1.78       -1.36      2.32 o 
  10   6   3        0.65        0.75      2.55 o 
  -8   7   3        4.36        1.11      3.69 o 
  -7   7   3       29.20       21.07      5.11 o 
  -6   7   3      103.95      104.23     14.95 o 
  -5   7   3       34.14       49.45      6.32 o 
  -4   7   3      191.92      168.44      9.39 o 
  -3   7   3      638.37      673.91     16.78 o 
  -2   7   3       41.31       41.95      4.13 o 
  -1   7   3        8.32        4.37      1.87 o 
   0   7   3       44.80       56.26      4.54 o 
   1   7   3       12.95        7.72      2.32 o 
   2   7   3       70.44       65.85     14.83 o 
   3   7   3      158.70      160.40      9.14 o 
   4   7   3       79.29       96.56      7.99 o 
   5   7   3      385.41      418.06     16.16 o 
   6   7   3       65.80       67.73     11.37 o 
   7   7   3       42.27       44.55      6.52 o 
   8   7   3       21.00       20.26      5.32 o 
  -6   8   3       71.63       72.51      8.13 o 
  -5   8   3       10.78       22.27      9.57 o 
  -4   8   3        1.61       -0.86      2.94 o 
  -3   8   3       23.85       26.54      5.31 o 
  -2   8   3       50.24       40.02      5.26 o 
  -1   8   3       20.30       22.31      5.87 o 
   0   8   3       39.87       45.65      8.45 o 
   1   8   3        0.00       -1.35      3.01 o 
   2   8   3       12.21        4.15      3.25 o 
   3   8   3       75.65       82.16     10.33 o 
   4   8   3        4.27        5.10      3.96 o 
   5   8   3       73.22       73.22      8.10 o 
   6   8   3        5.35        5.31      3.94 o 
  -2   9   3       84.77      101.26     12.81 o 
  -1   9   3        0.02        0.54      2.92 o 
   0   9   3       86.47       93.89     12.23 o 
   1   9   3       64.87       74.33     11.06 o 
   2   9   3       11.97       -0.44      4.01 o 
 -12   0   4       24.03       42.30      7.78 o 
 -10   0   4       84.32       78.10     11.62 o 
  -8   0   4      238.38      239.92      7.32 o 
  -6   0   4      251.79      253.49      6.83 o 
  -4   0   4     2576.91     2390.15     40.37 o 
  -2   0   4     7456.69     7415.38    116.03 o 
   0   0   4    10451.34    10050.12    280.49 o 
   2   0   4     4305.43     4065.99     80.71 o 
   4   0   4      524.62      602.44     13.95 o 
   6   0   4       44.93       28.82      2.17 o 
   8   0   4      303.28      388.29     12.68 o 
  10   0   4       20.38       33.95      7.26 o 
  12   0   4       15.28       27.14      7.99 o 
 -13   1   4        4.14        1.09      3.79 o 
 -12   1   4       35.11       31.11      5.03 o 
 -11   1   4       14.92       17.99      3.04 o 
 -10   1   4        4.42        2.88      1.46 o 
  -9   1   4       45.34       36.33      2.75 o 
  -8   1   4       18.88        5.27      1.24 o 
  -7   1   4       71.73       92.06      2.92 o 
  -6   1   4        5.32        1.10      0.72 o 
  -5   1   4     1212.19     1127.35     13.39 o 
  -4   1   4     1654.96     1593.55     17.92 o 
  -3   1   4     1393.45     1363.09     16.77 o 
  -2   1   4       41.74       52.20      2.24 o 
  -1   1   4       72.01      125.56      3.49 o 
   0   1   4     1972.35     1945.70     27.98 o 
   1   1   4     1931.37     1928.23     27.18 o 
   2   1   4    10238.40     9579.92    192.46 o 
   3   1   4     1669.93     1818.58     26.75 o 
   4   1   4      331.51      237.87      6.08 o 
   5   1   4        3.95       13.50      1.30 o 
   6   1   4       23.29       49.70      2.52 o 
   7   1   4       91.07       98.07      3.32 o 
   8   1   4        0.64        8.90      2.84 o 
   9   1   4       32.54       41.16      7.38 o 
  10   1   4        2.01        2.90      1.96 o 
  11   1   4       15.53       11.21      2.89 o 
  12   1   4        7.97        6.27      3.74 o 
  13   1   4        0.13       -1.29      3.80 o 
 -13   2   4        3.60        5.38      3.49 o 
 -12   2   4       19.92       28.14     13.98 o 
 -11   2   4       43.67       43.34      4.46 o 
 -10   2   4      263.88      256.77      9.03 o 
  -9   2   4        0.01        0.90      1.69 o 
  -8   2   4      289.03      318.55      7.13 o 
  -7   2   4      112.78      121.10      3.42 o 
  -6   2   4      248.81      290.03      4.88 o 
  -5   2   4       28.82       32.26      1.94 o 
  -4   2   4       14.67        8.17      1.57 o 
  -3   2   4     1562.18     1319.78     23.83 o 
  -2   2   4      518.16      500.78     10.34 o 
  -1   2   4        5.82       10.98      1.26 o 
   0   2   4     1524.50     1349.77     20.16 o 
   1   2   4      284.95      259.57      6.72 o 
   2   2   4     3595.26     3377.82     65.47 o 
   3   2   4     3897.69     3995.90     57.17 o 
   4   2   4      863.27      776.89     15.79 o 
   5   2   4        3.16       14.81      2.47 o 
   6   2   4      528.14      523.78     13.49 o 
   7   2   4        5.03        3.97      1.55 o 
   8   2   4      715.51      739.09     16.80 o 
   9   2   4      130.62       87.44      5.43 o 
  10   2   4       68.80       53.94      4.87 o 
  11   2   4       29.34       23.70      3.82 o 
  12   2   4       45.35       19.71      4.88 o 
  13   2   4        2.18        2.14      3.80 o 
 -12   3   4        7.82        2.97      2.94 o 
 -11   3   4       16.48       15.58      3.21 o 
 -10   3   4        4.76        9.41      2.71 o 
  -9   3   4      238.37      241.41      8.77 o 
  -8   3   4       13.48       18.18      2.78 o 
  -7   3   4       51.08       27.17      3.12 o 
  -6   3   4        2.43       20.80      2.66 o 
  -5   3   4      186.74      216.14      6.57 o 
  -4   3   4      941.29     1053.02     20.39 o 
  -3   3   4     1055.99     1080.91     20.58 o 
  -2   3   4       12.17       18.14      2.30 o 
  -1   3   4     1103.56     1280.43     23.22 o 
   0   3   4       21.74        4.96      0.97 o 
   1   3   4      949.65     1044.22     14.77 o 
   2   3   4        0.63       10.06      0.93 o 
   3   3   4     2375.86     2480.59     36.94 o 
   4   3   4      212.14      173.71      5.26 o 
   5   3   4       92.25       79.38      4.22 o 
   6   3   4        0.02        1.92      1.48 o 
   7   3   4      478.54      457.66     12.14 o 
   8   3   4        0.07       -1.05      1.56 o 
   9   3   4       27.53       17.58      3.12 o 
  10   3   4       74.23       82.48      5.76 o 
  11   3   4       53.35       61.97      5.78 o 
  12   3   4       84.05       77.52      6.76 o 
 -12   4   4        1.11        1.56      2.69 o 
 -11   4   4        0.18       -0.05      2.36 o 
 -10   4   4       12.08        7.07      2.65 o 
  -9   4   4      124.95      134.00      6.89 o 
  -8   4   4       22.86       12.48      5.78 o 
  -7   4   4        9.04       10.12      3.10 o 
  -6   4   4       30.34       44.08      4.96 o 
  -5   4   4      196.11      202.79      9.69 o 
  -4   4   4        1.00        4.25      2.69 o 
  -3   4   4      413.70      369.72      9.52 o 
  -2   4   4      205.05      268.61      7.51 o 
  -1   4   4     1994.37     1947.84     30.00 o 
   0   4   4       26.44       32.20      2.15 o 
   1   4   4       80.67       81.46      3.17 o 
   2   4   4     2407.74     2630.19     34.93 o 
   3   4   4     2091.56     2086.06     32.27 o 
   4   4   4      339.56      435.42     11.27 o 
   5   4   4      147.63      117.39      9.20 o 
   6   4   4       47.42       63.03      4.62 o 
   7   4   4      112.47      115.25      6.84 o 
   8   4   4      476.60      545.24     21.93 o 
   9   4   4      154.22      164.71      7.52 o 
  10   4   4       41.33       41.70      4.67 o 
  11   4   4       48.31       39.00      6.14 o 
  12   4   4      153.11      166.43      9.31 o 
 -11   5   4        1.49        3.26      3.68 o 
 -10   5   4       84.13       79.94     12.18 o 
  -9   5   4        3.96        7.33      4.58 o 
  -8   5   4       16.64       31.11      5.18 o 
  -7   5   4        0.49       -1.29      2.36 o 
  -6   5   4       96.25       72.14      6.43 o 
  -5   5   4       45.56       39.37      3.66 o 
  -4   5   4        4.76        3.35      1.60 o 
  -3   5   4      387.57      427.81      9.46 o 
  -2   5   4        5.06        7.80      2.22 o 
  -1   5   4      614.59      683.40     12.95 o 
   0   5   4      463.21      464.67      9.70 o 
   1   5   4      635.76      576.54     11.22 o 
   2   5   4       35.96       61.70      3.95 o 
   3   5   4     1186.81     1028.44     21.00 o 
   4   5   4       42.03       38.23      5.17 o 
   5   5   4      780.43      789.25     18.44 o 
   6   5   4      768.56      789.99     18.83 o 
   7   5   4       11.21        2.87      2.18 o 
   8   5   4        0.01       -1.59      1.73 o 
   9   5   4        6.80        6.23      2.67 o 
  10   5   4        4.08        4.00      2.57 o 
  11   5   4       56.47       49.77      5.65 o 
 -10   6   4        8.61        3.16      3.98 o 
  -9   6   4       27.24       25.70     11.31 o 
  -8   6   4       41.77       41.71     17.52 o 
  -7   6   4       51.97       44.40      6.13 o 
  -6   6   4      149.94      158.06      9.26 o 
  -5   6   4       20.11        4.33      2.74 o 
  -4   6   4        8.23        7.64      2.29 o 
  -3   6   4       22.37       15.11      2.83 o 
  -2   6   4      892.67      891.36     16.66 o 
  -1   6   4      542.92      461.66     10.33 o 
   0   6   4      345.02      377.99     12.18 o 
   1   6   4        0.14        0.62      1.62 o 
   2   6   4       68.70       77.07      4.79 o 
   3   6   4      704.74      725.60     21.51 o 
   4   6   4        1.62        2.42      2.45 o 
   5   6   4        1.39        3.08      2.56 o 
   6   6   4      195.59      208.14      8.63 o 
   7   6   4       57.10       90.40      9.99 o 
   8   6   4       10.47       19.24      3.62 o 
   9   6   4       31.59       30.10      4.41 o 
  10   6   4        5.67        7.40      3.06 o 
  -8   7   4       40.71       54.33      7.43 o 
  -7   7   4        1.59        3.10      3.30 o 
  -6   7   4      120.17      129.57      9.56 o 
  -5   7   4       26.54       23.83      4.67 o 
  -4   7   4      155.92      138.78     10.38 o 
  -3   7   4      194.49      208.24     10.17 o 
  -2   7   4        0.06        1.37      1.59 o 
  -1   7   4        7.95        6.59      2.34 o 
   0   7   4      528.93      524.46     20.46 o 
   1   7   4       77.87       54.62      7.25 o 
   2   7   4       81.30       57.76      6.10 o 
   3   7   4      137.19      138.76      8.48 o 
   4   7   4       27.73       38.23      5.40 o 
   5   7   4        6.26       10.15      3.79 o 
   6   7   4      152.77      169.64     10.23 o 
   7   7   4        4.10        2.20      3.98 o 
   8   7   4        1.34        0.51      3.32 o 
  -6   8   4       18.42       10.68      7.87 o 
  -5   8   4       14.85        9.41      7.46 o 
  -4   8   4       11.42       10.02      6.09 o 
  -3   8   4      113.18       97.30     11.76 o 
  -2   8   4        0.15        2.05      2.87 o 
  -1   8   4       10.17       11.12      3.53 o 
   0   8   4       89.41       77.64      5.78 o 
   1   8   4       20.96       12.40      3.59 o 
   2   8   4       44.58       65.62      8.27 o 
   3   8   4       27.59       30.33      6.94 o 
   4   8   4        0.01        1.16      2.83 o 
   5   8   4        4.24        1.24      3.17 o 
   6   8   4        4.46        3.38      5.88 o 
  -1   9   4       42.84       47.16      6.41 o 
   0   9   4        1.23        3.34      4.15 o 
   1   9   4       23.82       13.83      5.93 o 
 -13   0   5       40.96       61.21      9.99 o 
 -11   0   5       76.08       87.55     10.38 o 
  -9   0   5      383.05      337.59     13.18 o 
  -7   0   5      124.14      166.76      5.63 o 
  -5   0   5      849.87      816.60     15.90 o 
  -3   0   5     3535.09     3794.08     52.71 o 
  -1   0   5    22549.57    23943.60   1124.45 o 
   1   0   5      952.01      917.35     28.31 o 
   3   0   5      164.23      270.38      7.23 o 
   5   0   5      685.29      776.79     15.05 o 
   7   0   5        2.39        3.85      1.31 o 
   9   0   5       10.41       14.47      5.87 o 
  11   0   5        7.28        5.79      5.18 o 
  13   0   5       11.25       11.87      6.71 o 
 -13   1   5        5.62        0.41      4.09 o 
 -12   1   5       14.61        0.21      3.65 o 
 -11   1   5       59.73       58.59      5.05 o 
 -10   1   5       41.53       35.68      3.23 o 
  -9   1   5      170.25      222.19      5.96 o 
  -8   1   5      181.78      169.31      4.33 o 
  -7   1   5      782.46      815.73     11.91 o 
  -6   1   5      462.87      499.92      7.89 o 
  -5   1   5        8.04       18.68      1.23 o 
  -4   1   5       58.43       38.05      1.58 o 
  -3   1   5     1836.33     1732.01     26.27 o 
  -2   1   5     4992.87     4740.89     77.93 o 
  -1   1   5     2143.80     2202.34     45.41 o 
   0   1   5      591.13      631.97      8.86 o 
   1   1   5     5069.53     4788.12     68.56 o 
   2   1   5       27.15       13.39      1.68 o 
   3   1   5      264.00      293.81      4.94 o 
   4   1   5      251.03      288.37      5.01 o 
   5   1   5       58.97       76.79      2.61 o 
   6   1   5       80.76      116.75      5.64 o 
   7   1   5       28.99       60.13      2.93 o 
   8   1   5       63.86       96.82      4.28 o 
   9   1   5        8.25        6.37      2.31 o 
  10   1   5        2.15        2.35      1.95 o 
  11   1   5        9.01        0.57      3.64 o 
  12   1   5       12.44       11.05      4.29 o 
  13   1   5        0.61       -0.88      3.54 o 
 -13   2   5       21.04       23.17      6.93 o 
 -12   2   5        3.18        4.47      2.95 o 
 -11   2   5       11.59       11.87      2.83 o 
 -10   2   5       19.72       25.17      2.99 o 
  -9   2   5       78.44       74.61      6.79 o 
  -8   2   5       50.29       40.37      3.24 o 
  -7   2   5       26.65       28.79      1.73 o 
  -6   2   5        0.97        8.50      1.03 o 
  -5   2   5      492.28      511.23     11.27 o 
  -4   2   5       12.35       14.79      1.83 o 
  -3   2   5       76.68       78.98      3.30 o 
  -2   2   5      189.08      132.56      5.78 o 
  -1   2   5     5427.47     5214.86     85.48 o 
   0   2   5     7116.09     7158.87    100.01 o 
   1   2   5       14.64       29.38      1.48 o 
   2   2   5    10647.12     9924.70    250.96 o 
   3   2   5      189.84      201.76      9.69 o 
   4   2   5      197.37      151.74      5.20 o 
   5   2   5       17.63        4.75      1.45 o 
   6   2   5     1018.97     1017.81     20.65 o 
   7   2   5        7.70        9.69      2.01 o 
   8   2   5      162.56      172.95      6.76 o 
   9   2   5      244.61      263.78     11.88 o 
  10   2   5       43.02       42.55      4.48 o 
  11   2   5        5.19        1.39      2.35 o 
  12   2   5        6.09        0.91      2.61 o 
  13   2   5        6.08       -3.23      4.43 o 
 -12   3   5        3.25        2.72      2.65 o 
 -11   3   5        5.43        6.81      2.81 o 
 -10   3   5       24.11       26.16      3.66 o 
  -9   3   5       60.30       76.33      5.42 o 
  -8   3   5       15.54        9.02      2.28 o 
  -7   3   5       68.41       75.18      6.40 o 
  -6   3   5      722.09      732.65     19.00 o 
  -5   3   5        8.69       16.67      2.21 o 
  -4   3   5     1958.62     2012.88     36.01 o 
  -3   3   5        0.04        7.56      2.68 o 
  -2   3   5      285.39      329.71      8.13 o 
  -1   3   5     1156.99     1245.07     22.79 o 
   0   3   5        7.09        3.45      1.03 o 
   1   3   5      452.15      446.15      7.40 o 
   2   3   5     2142.63     2211.08     29.27 o 
   3   3   5       27.97        7.89      1.25 o 
   4   3   5        8.67        2.79      0.94 o 
   5   3   5       27.11       51.13      3.72 o 
   6   3   5      321.12      357.19     10.06 o 
   7   3   5       24.25       21.30      2.96 o 
   8   3   5       26.41       20.71      2.94 o 
   9   3   5       89.60      101.30      6.04 o 
  10   3   5       28.33       31.75      5.16 o 
  11   3   5        8.77        9.79      3.08 o 
  12   3   5       13.65       12.16      3.56 o 
 -12   4   5       39.42       35.47      5.03 o 
 -11   4   5        3.90        4.80      2.79 o 
 -10   4   5       30.02       42.50      5.17 o 
  -9   4   5       31.44       23.81      3.63 o 
  -8   4   5       24.68       20.08      4.15 o 
  -7   4   5       24.54       17.73      3.78 o 
  -6   4   5       97.15       98.67      4.95 o 
  -5   4   5        1.49        0.86      1.37 o 
  -4   4   5      363.74      388.21     10.94 o 
  -3   4   5      525.88      497.78     11.80 o 
  -2   4   5       56.31       46.37      4.60 o 
  -1   4   5       30.85       15.03      1.74 o 
   0   4   5     2069.45     2070.50     31.66 o 
   1   4   5       28.83       41.82      2.33 o 
   2   4   5      215.41      246.33      5.10 o 
   3   4   5        1.26        1.46      1.17 o 
   4   4   5      458.54      493.10     12.37 o 
   5   4   5       52.49       42.97      4.75 o 
   6   4   5        0.11       -1.29      1.79 o 
   7   4   5       48.58       45.00      4.22 o 
   8   4   5      176.71      212.36      9.17 o 
   9   4   5      117.18      140.87     14.30 o 
  10   4   5       22.92       16.13      3.34 o 
  11   4   5        0.00       -3.75      2.50 o 
  12   4   5      138.32      133.13     10.43 o 
 -11   5   5       10.54       15.70      4.76 o 
 -10   5   5       22.84       24.32      7.93 o 
  -9   5   5      110.51      132.09      9.77 o 
  -8   5   5        7.66        2.87      3.31 o 
  -7   5   5       25.72       24.08      7.13 o 
  -6   5   5       47.91       42.41      5.26 o 
  -5   5   5        0.01        2.49      1.70 o 
  -4   5   5        0.18        6.66      1.87 o 
  -3   5   5      166.29      153.01      7.94 o 
  -2   5   5      126.30      158.25      5.14 o 
  -1   5   5       43.51       51.03      3.10 o 
   0   5   5        6.88        2.17      1.16 o 
   1   5   5      166.78      164.62      4.93 o 
   2   5   5       92.53       93.06      4.74 o 
   3   5   5      241.67      215.71      7.85 o 
   4   5   5       36.12       25.70      3.20 o 
   5   5   5       23.96       17.38      3.01 o 
   6   5   5     2286.35     2258.79     43.01 o 
   7   5   5        3.74        3.21      2.13 o 
   8   5   5        2.99        3.11      3.01 o 
   9   5   5        0.44        2.68      2.37 o 
  10   5   5        0.08        3.97      2.51 o 
  11   5   5        6.70        3.24      2.78 o 
 -10   6   5       42.55       42.45      9.03 o 
  -9   6   5      174.77      194.36     14.29 o 
  -8   6   5        0.10        4.39      3.64 o 
  -7   6   5      354.42      352.57     14.86 o 
  -6   6   5      258.35      262.93     14.23 o 
  -5   6   5       24.02       25.27      6.68 o 
  -4   6   5       11.47       11.60      2.50 o 
  -3   6   5      272.55      275.39      7.67 o 
  -2   6   5       18.32       23.95      2.65 o 
  -1   6   5       75.60       65.70      4.99 o 
   0   6   5      606.67      589.97     14.44 o 
   1   6   5      144.33      157.48      6.45 o 
   2   6   5       25.65       34.31      4.85 o 
   3   6   5      873.92      932.20     25.97 o 
   4   6   5       20.89       15.40      6.09 o 
   5   6   5      214.93      244.38      9.94 o 
   6   6   5        8.17        6.63      2.56 o 
   7   6   5        0.35        1.77      2.18 o 
   8   6   5       87.96       84.60      6.66 o 
   9   6   5       28.99       33.48      4.65 o 
  -8   7   5       52.77       52.06      7.49 o 
  -7   7   5       46.83       41.53     10.74 o 
  -6   7   5       17.97       11.54      4.11 o 
  -5   7   5        9.41       11.00      3.67 o 
  -4   7   5      115.80      103.77      8.03 o 
  -3   7   5        0.00        1.34      2.77 o 
  -2   7   5       20.55       16.79      2.51 o 
  -1   7   5      138.29      132.40      6.33 o 
   0   7   5      284.62      253.31      9.18 o 
   1   7   5       48.95       66.24      4.94 o 
   2   7   5       31.47       12.69      9.79 o 
   3   7   5        8.07       16.71      3.75 o 
   4   7   5        7.67        3.33      2.67 o 
   5   7   5        2.99        1.17      3.02 o 
   6   7   5       25.82       31.74      5.69 o 
   7   7   5        9.75        9.56      4.23 o 
   8   7   5       57.79       55.97      7.62 o 
  -6   8   5        6.33        1.89      3.56 o 
  -5   8   5       29.19       32.93      5.87 o 
  -4   8   5        4.62       10.78      3.93 o 
  -3   8   5        3.93        1.77      3.99 o 
  -2   8   5       82.60       63.33      6.63 o 
  -1   8   5       34.81       29.59      4.97 o 
   0   8   5       17.12       14.39      2.96 o 
   1   8   5       30.18       25.76      6.20 o 
   2   8   5      138.00      149.92     13.73 o 
   3   8   5        4.20        4.02      3.10 o 
   4   8   5        6.71       17.07      4.55 o 
   5   8   5       16.07       23.67      7.31 o 
   6   8   5      104.05      135.01     10.72 o 
   0   9   5       44.25       52.54      9.98 o 
 -12   0   6      126.64      161.61     13.68 o 
 -10   0   6        0.69        2.76      3.14 o 
  -8   0   6       12.10        2.80      1.55 o 
  -6   0   6      412.38      351.01      8.70 o 
  -4   0   6     4335.23     3801.49     53.35 o 
  -2   0   6     1824.29     2415.93     54.34 o 
   0   0   6     1109.26     1077.21     33.52 o 
   2   0   6     2189.56     1908.58     56.26 o 
   4   0   6       24.50       28.93      2.25 o 
   6   0   6       85.92      163.63      6.78 o 
   8   0   6       81.87       91.98      7.40 o 
  10   0   6        0.95        4.24      4.32 o 
  12   0   6        0.41        9.80      6.20 o 
 -13   1   6        0.88        4.23      4.54 o 
 -12   1   6       81.13       86.55     25.57 o 
 -11   1   6       28.93       37.62      5.18 o 
 -10   1   6      121.18      117.07      5.13 o 
  -9   1   6        8.44       13.64      2.62 o 
  -8   1   6        8.67       15.21      1.61 o 
  -7   1   6      801.15      845.68     12.29 o 
  -6   1   6      142.07      162.12      3.42 o 
  -5   1   6       32.62       15.28      1.12 o 
  -4   1   6      123.40      134.51      3.22 o 
  -3   1   6      808.90      680.85     11.94 o 
  -2   1   6      691.67      673.10     13.30 o 
  -1   1   6     1905.38     1958.17     28.37 o 
   0   1   6       90.42       84.64      2.21 o 
   1   1   6      865.56      787.68     12.25 o 
   2   1   6        3.95        0.51      0.72 o 
   3   1   6      209.61      279.55      4.93 o 
   4   1   6     1522.77     1396.23     19.08 o 
   5   1   6     1883.98     1942.10     25.99 o 
   6   1   6      158.88      118.04      3.81 o 
   7   1   6       51.33       46.01      3.31 o 
   8   1   6       31.65       49.44      4.15 o 
   9   1   6       78.69       85.01      8.97 o 
  10   1   6       22.22       16.35      3.06 o 
  11   1   6       17.45       23.44      5.22 o 
  12   1   6        2.77        0.22      3.44 o 
  13   1   6        0.91        1.97      3.91 o 
 -13   2   6       16.11       10.24      5.92 o 
 -12   2   6        6.07        3.34      3.69 o 
 -11   2   6       59.15       48.37      8.45 o 
 -10   2   6       61.95       60.77      4.23 o 
  -9   2   6       21.78       23.52      2.76 o 
  -8   2   6      372.23      405.95      8.42 o 
  -7   2   6       73.90       79.99      4.80 o 
  -6   2   6      222.28      192.90      3.89 o 
  -5   2   6       12.05        2.19      0.94 o 
  -4   2   6      168.32      160.79      3.98 o 
  -3   2   6      464.38      370.75      8.83 o 
  -2   2   6      823.22      729.08     14.52 o 
  -1   2   6     1653.52     1553.20     27.50 o 
   0   2   6        0.64        1.32      0.70 o 
   1   2   6       51.36       51.59      2.03 o 
   2   2   6     2140.30     2313.66     34.21 o 
   3   2   6      223.35      214.88      4.92 o 
   4   2   6      403.97      330.75      6.68 o 
   5   2   6     1543.40     1395.67     26.48 o 
   6   2   6     1135.10     1085.88     30.46 o 
   7   2   6       24.06       25.43      3.77 o 
   8   2   6        0.05        1.54      1.53 o 
   9   2   6        8.00       16.48      3.54 o 
  10   2   6       24.81       17.01      6.25 o 
  11   2   6       48.98       62.65      5.65 o 
  12   2   6       64.16       96.63      9.63 o 
 -12   3   6        2.36        2.43      2.68 o 
 -11   3   6       88.41       93.13     10.53 o 
 -10   3   6       10.16        5.12      2.44 o 
  -9   3   6        0.13        2.77      1.90 o 
  -8   3   6        8.38       16.41      4.36 o 
  -7   3   6      103.88      137.22      6.55 o 
  -6   3   6       27.11       39.77      4.55 o 
  -5   3   6      280.02      303.48      8.49 o 
  -4   3   6       21.69       15.64      2.06 o 
  -3   3   6       27.17       28.89      3.45 o 
  -2   3   6      599.91      479.79     10.83 o 
  -1   3   6      290.78      320.44      7.93 o 
   0   3   6      511.83      674.02     11.51 o 
   1   3   6     1285.44     1333.21     18.61 o 
   2   3   6      165.73      113.37      3.11 o 
   3   3   6      463.24      523.14      9.91 o 
   4   3   6      172.71      181.98      6.29 o 
   5   3   6     2326.82     2326.80     41.99 o 
   6   3   6      156.97      127.37      5.66 o 
   7   3   6      797.99      770.23     17.70 o 
   8   3   6       10.26       11.68      2.40 o 
   9   3   6       12.93       10.92      2.71 o 
  10   3   6       37.76       53.69      7.45 o 
  11   3   6      179.82      215.58      9.52 o 
  12   3   6      119.51      117.96     10.27 o 
 -12   4   6        2.89       -2.56      5.51 o 
 -11   4   6        7.24       16.26      5.18 o 
 -10   4   6        1.16        5.72      3.33 o 
  -9   4   6       37.79       37.63      6.32 o 
  -8   4   6        9.03        2.45      2.66 o 
  -7   4   6        7.46        7.02      2.89 o 
  -6   4   6       97.39       58.92      8.71 o 
  -5   4   6       46.98       62.94      4.15 o 
  -4   4   6      422.19      430.16     10.95 o 
  -3   4   6       87.70      103.08      7.81 o 
  -2   4   6       67.69       57.86      4.27 o 
  -1   4   6      669.39      709.25     14.92 o 
   0   4   6       26.78       31.97      2.23 o 
   1   4   6        1.35        0.33      0.91 o 
   2   4   6      116.02      124.16      4.19 o 
   3   4   6       40.13       53.49      3.71 o 
   4   4   6       30.22       13.87      2.38 o 
   5   4   6      371.52      386.12     10.98 o 
   6   4   6     1169.28     1145.56     24.24 o 
   7   4   6       27.68       14.38      2.78 o 
   8   4   6        2.06       10.80      2.97 o 
   9   4   6      642.17      656.97     18.03 o 
  10   4   6       31.30       34.16      4.19 o 
  11   4   6        2.08        2.13      5.42 o 
 -11   5   6        0.17        4.78      3.60 o 
 -10   5   6       19.82       24.64      5.12 o 
  -9   5   6       26.42       30.27      5.52 o 
  -8   5   6      212.09      261.92     12.49 o 
  -7   5   6      265.76      297.84     12.88 o 
  -6   5   6      251.39      210.09     10.21 o 
  -5   5   6       45.52       46.56      7.30 o 
  -4   5   6       30.16       26.87      3.13 o 
  -3   5   6      166.65      180.24      6.69 o 
  -2   5   6       18.32       15.30      2.06 o 
  -1   5   6      163.70      132.46      4.67 o 
   0   5   6        8.28        7.72      1.75 o 
   1   5   6       24.71       35.86      5.24 o 
   2   5   6      994.58     1020.91     30.80 o 
   3   5   6      771.56      739.99     17.50 o 
   4   5   6      119.87      111.91      5.76 o 
   5   5   6       80.59       79.94      6.50 o 
   6   5   6      405.72      438.93     12.79 o 
   7   5   6       60.63       49.40      4.88 o 
   8   5   6        0.64       -0.57      1.84 o 
   9   5   6      223.09      224.15     11.22 o 
  10   5   6       17.96       23.51      6.15 o 
  -9   6   6       15.12       20.62      5.19 o 
  -8   6   6       26.37       37.38      6.13 o 
  -7   6   6      122.39      122.98      9.25 o 
  -6   6   6       28.05       39.07      9.64 o 
  -5   6   6       11.21       11.45      3.27 o 
  -4   6   6       38.41       17.59      3.65 o 
  -3   6   6        3.96        7.90      1.90 o 
  -2   6   6        8.52        0.83      1.37 o 
  -1   6   6      407.37      453.21     10.36 o 
   0   6   6      202.41      184.24      7.16 o 
   1   6   6       26.47       42.16      4.23 o 
   2   6   6       31.70       40.94      5.09 o 
   3   6   6      738.01      617.99     19.64 o 
   4   6   6      168.62      139.38      8.48 o 
   5   6   6      271.56      240.90     12.27 o 
   6   6   6       24.18       40.93      4.70 o 
   7   6   6       52.12       44.03      4.88 o 
   8   6   6       23.30       23.41      6.44 o 
   9   6   6       61.33       61.60      6.11 o 
  -8   7   6       11.63        5.51      4.10 o 
  -7   7   6        4.92        2.73      3.53 o 
  -6   7   6        0.05       -3.07      2.70 o 
  -5   7   6        0.95        3.16      2.96 o 
  -4   7   6      143.07      127.31      8.66 o 
  -3   7   6        8.44        8.24      2.53 o 
  -2   7   6       19.75       20.77      3.20 o 
  -1   7   6       15.00        7.05      2.27 o 
   0   7   6       54.93       52.46      4.67 o 
   1   7   6       19.44       11.25      2.62 o 
   2   7   6       85.23      100.83      7.93 o 
   3   7   6       47.62       56.14      6.19 o 
   4   7   6        6.07       19.16      4.27 o 
   5   7   6        0.87       -0.72      2.64 o 
   6   7   6       23.68       29.10      5.41 o 
   7   7   6       27.22       31.87      5.70 o 
   8   7   6       12.78       15.40      3.97 o 
  -5   8   6        7.95        4.17      4.50 o 
  -4   8   6        5.47        8.14      4.61 o 
  -3   8   6        5.58        3.49      4.24 o 
  -2   8   6        9.90        4.78      3.18 o 
  -1   8   6      201.75      202.58     12.28 o 
   0   8   6        0.48        3.54      2.32 o 
   1   8   6        0.57        2.56      2.86 o 
   2   8   6       23.31       41.23      9.41 o 
   3   8   6        0.07        0.81      2.83 o 
   4   8   6       58.43       55.34      7.76 o 
   5   8   6        5.91        6.58      4.57 o 
 -13   0   7       49.62       70.58     11.65 o 
 -11   0   7        1.56       -1.70      2.76 o 
  -9   0   7     1504.91     1463.82     35.54 o 
  -7   0   7      861.53      764.33     16.13 o 
  -5   0   7        0.01        0.80      0.97 o 
  -3   0   7     4607.99     4950.31     79.33 o 
  -1   0   7     3545.40     3468.53    100.55 o 
   1   0   7     4215.76     4125.68    118.41 o 
   3   0   7     1794.17     1524.76     32.49 o 
   5   0   7     1286.06     1209.49     22.38 o 
   7   0   7       97.71      104.12     12.21 o 
   9   0   7       33.22       26.94      6.82 o 
  11   0   7        9.70       -5.33      3.77 o 
  13   0   7        0.02       -3.75      4.97 o 
 -13   1   7       23.53       17.22      6.34 o 
 -12   1   7        0.96        3.67      2.95 o 
 -11   1   7        1.32        3.90      2.10 o 
 -10   1   7       11.75        6.84      1.86 o 
  -9   1   7      131.72      150.91      4.85 o 
  -8   1   7      728.92      728.60     14.90 o 
  -7   1   7      394.23      413.99      8.21 o 
  -6   1   7       59.80       50.93      2.03 o 
  -5   1   7      277.00      224.36      5.07 o 
  -4   1   7      611.77      660.54     12.16 o 
  -3   1   7      106.60      121.62      3.77 o 
  -2   1   7       77.90       41.96      2.58 o 
  -1   1   7     4887.27     4391.67     54.80 o 
   0   1   7      200.08      197.01      4.75 o 
   1   1   7     1953.84     1849.64     26.82 o 
   2   1   7      578.12      645.38     12.67 o 
   3   1   7     1268.12     1060.83     16.96 o 
   4   1   7      576.27      539.56      8.57 o 
   5   1   7      322.21      326.57      5.95 o 
   6   1   7       24.37       40.84      2.41 o 
   7   1   7      167.22      219.08      7.04 o 
   8   1   7      478.90      423.16     15.51 o 
   9   1   7        0.01        2.89      2.08 o 
  10   1   7        2.66        9.72      3.51 o 
  11   1   7        0.43        9.39      4.17 o 
  12   1   7        1.83        2.51      3.81 o 
 -12   2   7       14.26       12.42      5.81 o 
 -11   2   7       24.20       16.56      2.96 o 
 -10   2   7       57.29       67.19     10.85 o 
  -9   2   7      257.15      295.64      8.91 o 
  -8   2   7      153.62      178.27      5.26 o 
  -7   2   7      208.39      220.10      4.98 o 
  -6   2   7       62.53       51.53      3.14 o 
  -5   2   7       13.41        8.03      1.68 o 
  -4   2   7      153.63      148.34      5.22 o 
  -3   2   7        8.03       12.03      1.76 o 
  -2   2   7      101.34      105.71      4.31 o 
  -1   2   7      854.56      837.48     13.57 o 
   0   2   7      374.58      381.43      7.19 o 
   1   2   7     2614.55     2893.21     41.93 o 
   2   2   7     3396.39     3132.98     45.78 o 
   3   2   7      547.72      523.36      9.68 o 
   4   2   7      163.53      198.22      3.95 o 
   5   2   7       41.84       70.43      4.77 o 
   6   2   7      224.91      234.85      7.59 o 
   7   2   7       18.93       10.57      2.19 o 
   8   2   7      126.81      141.54      8.59 o 
   9   2   7        3.76        2.70      2.36 o 
  10   2   7        0.57        3.08      2.29 o 
  11   2   7       12.79        8.03      2.99 o 
  12   2   7        2.01        9.20      4.26 o 
 -12   3   7       21.34       12.83      3.46 o 
 -11   3   7      144.13      134.88      9.28 o 
 -10   3   7       19.16       28.75      3.73 o 
  -9   3   7       24.26       40.44      7.21 o 
  -8   3   7        8.01        3.83      5.22 o 
  -7   3   7       57.76       90.40      7.55 o 
  -6   3   7        6.31        3.91      2.14 o 
  -5   3   7       43.85       69.67      4.18 o 
  -4   3   7        0.64        3.19      1.36 o 
  -3   3   7       67.52       97.86      4.23 o 
  -2   3   7       54.85       80.25      7.02 o 
  -1   3   7     1539.23     1608.66     29.11 o 
   0   3   7     3661.58     3741.31     53.97 o 
   1   3   7      148.45      143.72      3.60 o 
   2   3   7      625.07      649.19     10.21 o 
   3   3   7        9.02        2.05      1.61 o 
   4   3   7       46.85       59.00      4.14 o 
   5   3   7      117.06      159.53      6.28 o 
   6   3   7      721.46      765.01     17.34 o 
   7   3   7      467.90      470.70     12.64 o 
   8   3   7     1379.56     1313.36     27.23 o 
   9   3   7       72.10       67.87     12.81 o 
  10   3   7       37.79       18.90      4.16 o 
  11   3   7        5.20        3.75      2.58 o 
  12   3   7       12.76        9.08      4.15 o 
 -11   4   7        2.00        0.00      2.99 o 
 -10   4   7        7.88        2.07      2.95 o 
  -9   4   7       71.67       92.06      8.91 o 
  -8   4   7       33.78       33.18     10.30 o 
  -7   4   7        0.78       -1.41      2.24 o 
  -6   4   7      116.68      131.72      5.85 o 
  -5   4   7      195.85      243.00      7.91 o 
  -4   4   7       29.34       22.94      2.78 o 
  -3   4   7      339.47      340.34     21.09 o 
  -2   4   7        0.09        4.19      1.41 o 
  -1   4   7       39.99       23.46      2.74 o 
   0   4   7       27.29       15.54      1.77 o 
   1   4   7     1010.77      937.46     15.74 o 
   2   4   7      221.86      253.04      8.75 o 
   3   4   7        6.55        5.88      1.38 o 
   4   4   7        2.29        2.79      1.58 o 
   5   4   7      212.35      187.25      7.22 o 
   6   4   7      486.38      459.10     12.70 o 
   7   4   7        1.61        3.45      2.37 o 
   8   4   7      409.21      382.13     11.91 o 
   9   4   7      461.00      419.74     13.00 o 
  10   4   7        1.05       -1.12      1.99 o 
  11   4   7        0.46       -1.03      2.80 o 
 -10   5   7        5.36        5.43      4.01 o 
  -9   5   7      107.58      134.32     10.09 o 
  -8   5   7        1.39        4.12      3.39 o 
  -7   5   7       88.05       87.13      7.68 o 
  -6   5   7        2.14        4.12      3.69 o 
  -5   5   7       43.11       30.73      3.45 o 
  -4   5   7       55.00       75.18      4.79 o 
  -3   5   7      448.93      481.47     16.98 o 
  -2   5   7        0.33        0.24      1.31 o 
  -1   5   7      230.20      230.54      6.48 o 
   0   5   7      166.41      156.53      8.95 o 
   1   5   7      269.48      304.83      9.01 o 
   2   5   7       43.55       36.34      4.27 o 
   3   5   7      148.94      172.01      9.62 o 
   4   5   7       36.97       15.01      2.70 o 
   5   5   7      169.08      154.34      6.92 o 
   6   5   7      597.04      518.02     14.37 o 
   7   5   7       47.28       40.74      4.52 o 
   8   5   7       85.85       68.08      9.16 o 
   9   5   7       19.39       27.07      4.10 o 
  10   5   7        0.07       -1.11      3.06 o 
  -9   6   7      180.11      181.99     11.80 o 
  -8   6   7       64.27       75.61      8.29 o 
  -7   6   7       18.01       13.79      5.93 o 
  -6   6   7        9.17        7.18      3.19 o 
  -5   6   7      127.88      141.42     20.81 o 
  -4   6   7        3.61        2.03      1.66 o 
  -3   6   7      430.51      384.49     11.38 o 
  -2   6   7        1.14        2.78      1.48 o 
  -1   6   7       79.87       77.21      5.00 o 
   0   6   7        1.77       -0.02      1.57 o 
   1   6   7       38.12       50.57      4.26 o 
   2   6   7       61.30       57.98      6.01 o 
   3   6   7        7.90        1.99      2.67 o 
   4   6   7        4.69        1.70      3.94 o 
   5   6   7       21.61       37.90      4.40 o 
   6   6   7        9.53       12.23      2.87 o 
   7   6   7        1.07       -2.29      1.91 o 
   8   6   7       11.17       20.47      3.67 o 
   9   6   7        1.85        0.64      2.47 o 
  -8   7   7       50.55       47.99      7.37 o 
  -7   7   7        4.85        4.39      3.35 o 
  -6   7   7        5.78       10.35      3.68 o 
  -5   7   7        0.00        4.10      2.80 o 
  -4   7   7       51.13       55.67      5.02 o 
  -3   7   7       61.75       47.38      5.16 o 
  -2   7   7      178.69      166.35      7.32 o 
  -1   7   7        6.38        8.79      5.25 o 
   0   7   7       12.10       10.07      2.56 o 
   1   7   7      222.08      216.87     10.85 o 
   2   7   7       37.75       39.08      6.66 o 
   3   7   7       78.60       68.49      7.25 o 
   4   7   7        0.02        5.79      4.06 o 
   5   7   7       18.20       12.41      4.01 o 
   6   7   7        8.51       17.87      4.64 o 
   7   7   7       65.52       83.11      9.22 o 
  -5   8   7        8.16        6.22      3.88 o 
  -4   8   7       20.01       14.44      5.84 o 
  -3   8   7       40.28       46.18      6.10 o 
  -2   8   7       17.72       19.32      6.68 o 
  -1   8   7      126.22      119.29     12.65 o 
   0   8   7      139.29      157.79      9.50 o 
   1   8   7        0.34        4.15      3.18 o 
   2   8   7       13.17       35.18      5.75 o 
   3   8   7        1.26        2.26      3.16 o 
   4   8   7       21.91       41.79      6.42 o 
   5   8   7        1.70        2.43      3.21 o 
 -12   0   8       59.49       45.93      9.33 o 
 -10   0   8        1.00        0.91      2.35 o 
  -8   0   8       81.94       56.89      5.06 o 
  -6   0   8     1927.35     1948.04     34.78 o 
  -4   0   8     6959.43     7255.19    115.41 o 
  -2   0   8      102.69      181.92     14.67 o 
   0   0   8     1985.60     1806.07     55.03 o 
   2   0   8      152.68      231.24     10.35 o 
   4   0   8      134.17      160.30      5.74 o 
   6   0   8       24.30        5.19      1.43 o 
   8   0   8       56.87       68.63      9.46 o 
  10   0   8      183.57      212.78     16.44 o 
  12   0   8        5.84       -3.16      4.76 o 
 -13   1   8      106.53      112.98     14.02 o 
 -12   1   8       72.09       70.59      7.87 o 
 -11   1   8        8.58        9.64      2.66 o 
 -10   1   8      117.31      155.91      7.15 o 
  -9   1   8      147.37      167.02      5.21 o 
  -8   1   8       10.68        6.08      1.46 o 
  -7   1   8        0.41        5.06      1.29 o 
  -6   1   8      271.38      319.06      6.75 o 
  -5   1   8     1007.23     1013.58     15.42 o 
  -4   1   8       12.81       16.08      1.81 o 
  -3   1   8      480.78      475.78     10.84 o 
  -2   1   8       73.51       48.36      2.34 o 
  -1   1   8       29.74       42.07      2.22 o 
   0   1   8       47.66       48.91      2.09 o 
   1   1   8      161.31      140.75      4.31 o 
   2   1   8      758.62      791.05     15.29 o 
   3   1   8      314.77      250.94      5.66 o 
   4   1   8      308.88      290.76      5.53 o 
   5   1   8     1277.21     1280.27     18.17 o 
   6   1   8      711.04      856.03     33.37 o 
   7   1   8        3.82        0.54      1.26 o 
   8   1   8        6.65        6.63      2.04 o 
   9   1   8       36.62       57.25      4.83 o 
  10   1   8        0.86        2.16      2.87 o 
  11   1   8       56.30       46.49      6.87 o 
  12   1   8        0.18        1.67      3.65 o 
 -12   2   8       24.59       29.29      7.37 o 
 -11   2   8       75.40       71.33      5.91 o 
 -10   2   8        8.98       12.29      2.40 o 
  -9   2   8       16.54       17.44      2.55 o 
  -8   2   8       68.02       64.53      5.50 o 
  -7   2   8       53.26       77.85      4.14 o 
  -6   2   8      371.56      351.94      9.63 o 
  -5   2   8       14.98        8.32      1.78 o 
  -4   2   8      157.73      151.81      5.52 o 
  -3   2   8      182.77      153.23      5.31 o 
  -2   2   8       10.89       15.52      2.36 o 
  -1   2   8     1232.52     1320.14     20.46 o 
   0   2   8        0.04        2.02      0.83 o 
   1   2   8     1667.19     1621.79     24.69 o 
   2   2   8     2854.09     2885.86     42.57 o 
   3   2   8     1060.85     1034.79     17.11 o 
   4   2   8      110.84      156.21      6.91 o 
   5   2   8       10.58       23.22      2.66 o 
   6   2   8      628.59      616.53     15.75 o 
   7   2   8      151.94      118.05      5.41 o 
   8   2   8       87.72       90.36      5.24 o 
   9   2   8       31.02       34.51      4.83 o 
  10   2   8       10.67        6.28      2.38 o 
  11   2   8      105.11       94.98      7.57 o 
  12   2   8        4.03       -0.24      3.38 o 
 -12   3   8        4.81        1.67      3.16 o 
 -11   3   8        1.35       -0.89      2.81 o 
 -10   3   8        5.86        5.10      3.31 o 
  -9   3   8        2.96        0.34      2.47 o 
  -8   3   8       82.53       77.44      6.85 o 
  -7   3   8        9.46        4.37      2.15 o 
  -6   3   8       28.66       25.90      3.02 o 
  -5   3   8      107.81       98.58      4.73 o 
  -4   3   8      101.05       86.12      4.25 o 
  -3   3   8       15.76       13.67      2.00 o 
  -2   3   8        1.32        1.78      1.18 o 
  -1   3   8     1055.81     1089.46     21.00 o 
   0   3   8      394.22      546.69     10.00 o 
   1   3   8     1008.07     1029.52     16.80 o 
   2   3   8        5.81        3.61      0.93 o 
   3   3   8      435.70      505.08      9.94 o 
   4   3   8       13.87       12.92      3.46 o 
   5   3   8        1.07        0.77      1.48 o 
   6   3   8      117.01      129.24      5.82 o 
   7   3   8       25.62       31.76      3.61 o 
   8   3   8       83.56       86.89      5.69 o 
   9   3   8      187.69      190.22      7.96 o 
  10   3   8        4.06        6.70      3.08 o 
  11   3   8       59.39       42.45      5.11 o 
  12   3   8       86.38       85.76      7.30 o 
 -11   4   8        5.83        0.13      3.10 o 
 -10   4   8        3.73       -1.36      3.33 o 
  -9   4   8        6.75        5.55      3.42 o 
  -8   4   8       63.70       62.03      8.76 o 
  -7   4   8        2.19       -0.90      2.35 o 
  -6   4   8       34.54       52.42      4.30 o 
  -5   4   8      116.19      129.19      5.90 o 
  -4   4   8      225.13      249.75      8.71 o 
  -3   4   8        1.11        4.21      1.62 o 
  -2   4   8      117.08      142.92      5.48 o 
  -1   4   8        4.75        9.41      1.82 o 
   0   4   8       82.02       92.58      4.90 o 
   1   4   8     1012.52     1007.93     15.31 o 
   2   4   8       19.27       19.84      2.05 o 
   3   4   8        3.62        5.04      3.18 o 
   4   4   8      259.66      206.77      8.57 o 
   5   4   8      308.34      268.13      9.85 o 
   6   4   8      192.76      203.67      7.91 o 
   7   4   8       14.37       11.11      3.32 o 
   8   4   8      262.09      251.93      9.39 o 
   9   4   8      117.01      135.49     13.95 o 
  10   4   8      120.72      102.61      6.99 o 
  11   4   8       53.57       40.98     10.34 o 
 -10   5   8        0.26       -3.63      5.03 o 
  -9   5   8       35.90       34.39      7.65 o 
  -8   5   8       18.89       17.28      8.14 o 
  -7   5   8        3.25        2.00      5.26 o 
  -6   5   8        9.12        3.72      2.16 o 
  -5   5   8       70.40       55.08      4.46 o 
  -4   5   8        0.82        0.46      1.64 o 
  -3   5   8        0.64       -1.27      1.40 o 
  -2   5   8      101.19       97.91      4.80 o 
  -1   5   8       21.47       30.51      2.72 o 
   0   5   8        1.79        3.27      1.34 o 
   1   5   8        1.68        1.50      1.49 o 
   2   5   8       43.53       60.81      3.68 o 
   3   5   8       25.54       30.42      3.71 o 
   4   5   8        6.77       16.10      2.91 o 
   5   5   8      682.94      744.24     18.09 o 
   6   5   8       49.23       36.39      4.14 o 
   7   5   8       18.95        8.99      3.51 o 
   8   5   8        6.86       10.38      2.86 o 
   9   5   8        6.80        2.81      2.68 o 
  10   5   8       13.31       10.46      4.35 o 
  -9   6   8       27.84       30.62      6.36 o 
  -8   6   8       49.48       59.00      7.49 o 
  -7   6   8       28.52       24.21      5.00 o 
  -6   6   8      362.24      371.96     31.91 o 
  -5   6   8       59.00       49.59      4.52 o 
  -4   6   8       55.30       71.47      5.24 o 
  -3   6   8      474.18      471.59     11.17 o 
  -2   6   8      259.67      244.03      7.36 o 
  -1   6   8        0.16        1.80      1.72 o 
   0   6   8        1.55       -0.35      1.61 o 
   1   6   8        3.08        4.81      1.96 o 
   2   6   8       90.69      109.18     10.22 o 
   3   6   8        3.60       -0.45      2.06 o 
   4   6   8        8.77       10.71      4.08 o 
   5   6   8       92.28       85.66      6.19 o 
   6   6   8      100.45      100.01      6.89 o 
   7   6   8        5.36        9.39      2.93 o 
   8   6   8       51.26       65.31      6.14 o 
   9   6   8        0.70        2.35      2.70 o 
  -7   7   8       37.68       34.17      5.93 o 
  -6   7   8       23.90       34.67      6.54 o 
  -5   7   8       56.74       62.75      7.04 o 
  -4   7   8        7.51        4.58      2.31 o 
  -3   7   8       11.10        6.94      2.82 o 
  -2   7   8      113.40      139.81      6.85 o 
  -1   7   8       47.78       25.71      3.99 o 
   0   7   8      183.06      179.13      7.74 o 
   1   7   8        0.03        2.29      2.61 o 
   2   7   8       20.73       13.85      6.29 o 
   3   7   8       15.81       12.89      3.73 o 
   4   7   8       22.01       15.72      4.25 o 
   5   7   8       14.30       11.24      5.33 o 
   6   7   8       35.58       40.14      8.67 o 
   7   7   8        5.04        2.45      2.76 o 
  -5   8   8        0.33        4.04      4.87 o 
  -4   8   8       40.60       22.51      6.71 o 
  -3   8   8        4.10        4.87      3.08 o 
  -2   8   8        4.17        5.54      3.16 o 
  -1   8   8       29.49       39.15      4.63 o 
   0   8   8        1.20        1.12      2.77 o 
   1   8   8       20.98       12.71      6.46 o 
   2   8   8       92.80       90.60      9.49 o 
   3   8   8      179.28      242.70     12.71 o 
   4   8   8       36.28       28.35      5.68 o 
 -11   0   9       19.38       38.52      7.97 o 
  -9   0   9        3.32        1.03      3.23 o 
  -7   0   9      806.92      764.43     21.10 o 
  -5   0   9     1270.42     1295.61     24.21 o 
  -3   0   9     1332.05     1246.56     30.71 o 
  -1   0   9      800.77      816.97     28.11 o 
   1   0   9      308.44      290.02     12.59 o 
   3   0   9     1012.37      835.17     28.04 o 
   5   0   9      629.10      539.03     14.01 o 
   7   0   9       43.82       45.64      7.98 o 
   9   0   9       58.56       67.33     10.39 o 
  11   0   9       45.04       46.28     10.14 o 
 -12   1   9       34.31       29.88      5.43 o 
 -11   1   9       63.71       60.24      5.45 o 
 -10   1   9       89.06      109.67      6.50 o 
  -9   1   9       24.27        8.84      3.17 o 
  -8   1   9       26.02       12.51      2.66 o 
  -7   1   9       40.16       34.45      2.48 o 
  -6   1   9       92.69      104.38      4.05 o 
  -5   1   9      829.41      830.75     13.39 o 
  -4   1   9      927.08     1046.27     18.14 o 
  -3   1   9     3165.34     3489.52     59.59 o 
  -2   1   9     2155.41     2290.30     33.95 o 
  -1   1   9     1189.30     1165.50     18.54 o 
   0   1   9      126.65      107.44      3.90 o 
   1   1   9        0.11        1.74      1.96 o 
   2   1   9      577.62      643.70     13.19 o 
   3   1   9        2.39        0.04      0.82 o 
   4   1   9     1690.58     1474.80     20.65 o 
   5   1   9      263.72      237.40      5.07 o 
   6   1   9      300.24      297.65      8.53 o 
   7   1   9       67.07       30.75      3.09 o 
   8   1   9       90.88       75.99      6.35 o 
   9   1   9       34.69       25.35      3.46 o 
  10   1   9       25.97       22.89      4.78 o 
  11   1   9       57.59       79.99      8.79 o 
  12   1   9       16.81        5.43     13.56 o 
 -12   2   9       29.25       27.13      5.31 o 
 -11   2   9      211.04      237.30      9.76 o 
 -10   2   9      203.39      227.23      9.20 o 
  -9   2   9       89.15       99.03     11.52 o 
  -8   2   9       86.25       90.94      3.92 o 
  -7   2   9      200.13      198.69      5.43 o 
  -6   2   9        7.87        8.65      3.07 o 
  -5   2   9      464.56      413.46     10.70 o 
  -4   2   9      264.70      259.66      7.74 o 
  -3   2   9      410.96      450.96     10.91 o 
  -2   2   9      149.77      144.92      5.14 o 
  -1   2   9      541.70      549.16      9.86 o 
   0   2   9       28.20       32.77      2.01 o 
   1   2   9     1211.48     1071.36     20.19 o 
   2   2   9     2418.05     2512.16     43.34 o 
   3   2   9     1039.28     1041.09     17.42 o 
   4   2   9        8.81       17.27      2.55 o 
   5   2   9        0.03        2.11      1.51 o 
   6   2   9       75.95       88.29      4.74 o 
   7   2   9       29.37       26.19      3.08 o 
   8   2   9       68.51       73.54      5.30 o 
   9   2   9       12.40       11.33      5.59 o 
  10   2   9        5.71        8.90      5.68 o 
  11   2   9        0.01        7.26      5.15 o 
  12   2   9       35.42       63.41      8.30 o 
 -12   3   9        2.46        1.10      3.55 o 
 -11   3   9       68.81       77.97      8.04 o 
 -10   3   9        0.12        4.06      3.15 o 
  -9   3   9       29.56       24.04      4.45 o 
  -8   3   9       49.50       41.55      4.09 o 
  -7   3   9       15.46       11.93      2.58 o 
  -6   3   9       41.85       44.31      3.85 o 
  -5   3   9       41.07       35.04      3.37 o 
  -4   3   9       37.19       38.84      3.33 o 
  -3   3   9       91.68      103.31      4.57 o 
  -2   3   9        0.39        2.34      1.24 o 
  -1   3   9      166.41      171.81      5.75 o 
   0   3   9     1339.04     1273.78     20.37 o 
   1   3   9       89.58       72.76      2.96 o 
   2   3   9      793.89      825.02     15.59 o 
   3   3   9       77.44      115.37      3.98 o 
   4   3   9      142.37      137.75      5.70 o 
   5   3   9      592.87      498.99     12.85 o 
   6   3   9      913.48      838.65     18.98 o 
   7   3   9       23.18       27.48      3.39 o 
   8   3   9      362.78      416.67     12.27 o 
   9   3   9       20.88       22.92      6.35 o 
  10   3   9        3.97        4.90      4.61 o 
  11   3   9       14.27       15.08      3.54 o 
 -11   4   9        1.12        1.61      3.68 o 
 -10   4   9       15.56       18.54      6.44 o 
  -9   4   9       25.63       26.53      5.07 o 
  -8   4   9      230.43      211.22     10.85 o 
  -7   4   9       38.48       53.04      4.68 o 
  -6   4   9       13.49       11.61      3.54 o 
  -5   4   9       66.24       68.67      4.67 o 
  -4   4   9        0.67        1.99      1.50 o 
  -3   4   9       82.18       85.39      6.84 o 
  -2   4   9       13.83       23.20      2.70 o 
  -1   4   9        3.99        5.20      1.58 o 
   0   4   9      598.59      565.73     12.86 o 
   1   4   9      675.85      733.94     12.00 o 
   2   4   9        5.98        9.28      1.70 o 
   3   4   9        0.39       -0.92      1.32 o 
   4   4   9      154.88      163.63      6.67 o 
   5   4   9       95.82      105.16      5.49 o 
   6   4   9        0.42        2.73      1.71 o 
   7   4   9       99.73      104.07      6.35 o 
   8   4   9      112.01      124.81      6.93 o 
   9   4   9       14.96       17.63      3.26 o 
  10   4   9       10.00       16.75      4.26 o 
  11   4   9       11.59       11.83      3.98 o 
 -10   5   9        7.85       20.11      5.53 o 
  -9   5   9       18.14       16.19      4.79 o 
  -8   5   9       39.03       42.39      6.34 o 
  -7   5   9        0.10       10.08      3.62 o 
  -6   5   9        3.86       10.35      2.64 o 
  -5   5   9       89.66       98.63      5.66 o 
  -4   5   9        6.52        7.03      2.60 o 
  -3   5   9      330.53      301.96      9.39 o 
  -2   5   9       62.74       53.67      4.02 o 
  -1   5   9      374.46      355.74      9.90 o 
   0   5   9      108.01       88.82      5.06 o 
   1   5   9       31.69       34.22      5.68 o 
   2   5   9       15.06        8.70      1.80 o 
   3   5   9       55.25       65.19      4.81 o 
   4   5   9       19.22       23.94      3.39 o 
   5   5   9      133.94      136.67      6.87 o 
   6   5   9       89.21      133.42      6.82 o 
   7   5   9       19.25        9.46      3.22 o 
   8   5   9       47.44       71.57      6.07 o 
   9   5   9        6.24        4.71      2.77 o 
  10   5   9        4.89        3.81      2.86 o 
  -9   6   9        2.76        8.06      4.47 o 
  -8   6   9       15.21       23.87      8.34 o 
  -7   6   9      123.61      145.51      9.81 o 
  -6   6   9        0.31       -0.23      3.33 o 
  -5   6   9        0.66        0.10      1.90 o 
  -4   6   9      163.15      167.43      7.25 o 
  -3   6   9        5.07        8.11      3.42 o 
  -2   6   9      231.42      205.83      6.81 o 
  -1   6   9       71.82       70.75      5.14 o 
   0   6   9       33.65       20.21      3.34 o 
   1   6   9        1.32        4.63      2.06 o 
   2   6   9        0.51        4.47      2.80 o 
   3   6   9       21.44       11.66      7.25 o 
   4   6   9       19.36       24.58      4.64 o 
   5   6   9        0.42       -1.17      1.87 o 
   6   6   9       22.48       21.47      3.72 o 
   7   6   9        8.63        5.25      2.53 o 
   8   6   9        0.49        2.16      2.94 o 
  -7   7   9       20.23       24.15     10.16 o 
  -6   7   9        6.83        4.23      3.32 o 
  -5   7   9        2.11        3.85      3.13 o 
  -4   7   9      110.61      103.69      6.59 o 
  -3   7   9       29.24       14.26      3.05 o 
  -2   7   9        1.30        2.20      2.21 o 
  -1   7   9       55.25       48.32      4.70 o 
   0   7   9       94.90      114.78      8.60 o 
   1   7   9        1.11        2.17      2.77 o 
   2   7   9       54.07       57.31     13.04 o 
   3   7   9        6.16        7.74      3.68 o 
   4   7   9       19.04       14.60      4.38 o 
   5   7   9       22.74       24.70      5.22 o 
   6   7   9       91.60       86.24      8.78 o 
   7   7   9        1.13        3.79      3.18 o 
  -4   8   9        4.77        2.82      4.56 o 
  -3   8   9       19.12       14.17      3.98 o 
  -2   8   9        0.98        0.66      2.34 o 
  -1   8   9        0.43       -0.70      2.15 o 
   0   8   9       12.52        8.27      3.63 o 
   1   8   9       17.19       12.56      4.27 o 
   2   8   9       92.48      117.93     29.04 o 
   3   8   9       23.95       43.21      6.48 o 
   4   8   9        0.51        2.25      3.53 o 
 -12   0  10       15.40        9.50      4.86 o 
 -10   0  10      107.89       99.72     11.56 o 
  -8   0  10       39.64       41.33      6.13 o 
  -6   0  10       69.29       57.26      5.03 o 
  -4   0  10       42.05       26.77      3.34 o 
  -2   0  10     8149.32     8848.78    177.39 o 
   0   0  10      603.14      712.23     25.51 o 
   2   0  10      501.19      403.04     16.44 o 
   4   0  10      272.97      284.96      8.97 o 
   6   0  10        4.53        1.87      1.73 o 
   8   0  10     1660.44     1754.07     61.28 o 
  10   0  10       78.20       45.92      9.50 o 
  12   0  10       74.78       78.59     13.41 o 
 -12   1  10       38.35       37.44      6.25 o 
 -11   1  10       57.64       53.82      5.31 o 
 -10   1  10      214.30      241.71      7.86 o 
  -9   1  10      206.48      201.31      6.91 o 
  -8   1  10        7.44       12.09      2.62 o 
  -7   1  10        1.25       -1.99      1.33 o 
  -6   1  10      275.42      323.58      7.16 o 
  -5   1  10        7.55        1.25      1.05 o 
  -4   1  10      101.29      113.70      4.85 o 
  -3   1  10      166.96      151.06      5.50 o 
  -2   1  10      711.84      799.84     13.99 o 
  -1   1  10     2330.26     2666.03     39.12 o 
   0   1  10       12.47       12.28      4.39 o 
   1   1  10      536.07      575.26     12.18 o 
   2   1  10        1.24        1.09      1.11 o 
   3   1  10       34.06       23.76      2.30 o 
   4   1  10      244.25      263.51      7.27 o 
   5   1  10       23.90       16.37      1.55 o 
   6   1  10      148.69      175.79      6.34 o 
   7   1  10       53.85       46.81      4.00 o 
   8   1  10       19.12       19.90      2.93 o 
   9   1  10      296.32      295.75     27.04 o 
  10   1  10        7.51        6.36      7.21 o 
  11   1  10        4.89        6.60      3.86 o 
  12   1  10        0.77        3.49      6.92 o 
 -12   2  10       20.57       12.27      3.44 o 
 -11   2  10       24.64       12.36      4.09 o 
 -10   2  10      195.96      214.24      9.08 o 
  -9   2  10      211.29      191.28      7.62 o 
  -8   2  10       16.48       21.04      2.31 o 
  -7   2  10      700.77      721.23     14.08 o 
  -6   2  10       16.25        9.63      2.09 o 
  -5   2  10       99.21      116.87      6.56 o 
  -4   2  10       57.48       47.97      3.57 o 
  -3   2  10        5.04       25.89      2.67 o 
  -2   2  10        1.36        1.35      1.15 o 
  -1   2  10       11.17        5.93      1.08 o 
   0   2  10       36.42       39.89      2.50 o 
   1   2  10      244.59      261.60      7.03 o 
   2   2  10      100.27      101.55      6.67 o 
   3   2  10        3.11        0.70      0.84 o 
   4   2  10       72.51       98.78      3.27 o 
   5   2  10        4.04        2.40      1.51 o 
   6   2  10      133.04      164.94      6.49 o 
   7   2  10        0.58        7.74      2.07 o 
   8   2  10      210.50      216.39      9.08 o 
   9   2  10        0.28        5.26      2.54 o 
  10   2  10        5.86       11.93      4.67 o 
  11   2  10       11.72       30.08      5.65 o 
  12   2  10        0.17        3.98      3.68 o 
 -11   3  10        3.99        9.34      5.39 o 
 -10   3  10        0.13        3.33      2.89 o 
  -9   3  10      315.61      331.30     13.98 o 
  -8   3  10      594.26      591.48     12.67 o 
  -7   3  10      591.85      645.90     20.68 o 
  -6   3  10       34.09       39.01      5.19 o 
  -5   3  10       81.98       92.23      4.95 o 
  -4   3  10       24.06       16.17      3.27 o 
  -3   3  10       68.04       64.12      4.08 o 
  -2   3  10       17.02       13.53      2.07 o 
  -1   3  10      683.83      701.32     15.18 o 
   0   3  10      737.78      821.26     14.22 o 
   1   3  10        6.09        8.95      1.43 o 
   2   3  10      115.83      120.23      6.14 o 
   3   3  10        0.01       -0.01      1.12 o 
   4   3  10       16.41       12.46      2.27 o 
   5   3  10      453.36      448.63     12.50 o 
   6   3  10        9.45       16.57      2.77 o 
   7   3  10      127.27      124.74      8.09 o 
   8   3  10        4.13        5.27      2.31 o 
   9   3  10        2.89        4.22      3.16 o 
  10   3  10        0.92        3.07      2.84 o 
  11   3  10      116.82       96.23      7.31 o 
 -11   4  10       31.85       40.24      6.42 o 
 -10   4  10        6.72        8.12      3.84 o 
  -9   4  10       33.39       36.28      6.18 o 
  -8   4  10      107.48      101.30      9.54 o 
  -7   4  10       19.10       12.56      2.70 o 
  -6   4  10      153.24      189.30      7.59 o 
  -5   4  10      167.43      184.04      7.23 o 
  -4   4  10      333.91      303.63      9.36 o 
  -3   4  10        1.28        0.22      2.19 o 
  -2   4  10        1.36        1.91      1.46 o 
  -1   4  10      110.28       86.99      4.91 o 
   0   4  10        0.43        1.09      1.40 o 
   1   4  10        0.06        4.96      1.44 o 
   2   4  10      465.01      460.82      9.96 o 
   3   4  10       53.61       34.58      3.56 o 
   4   4  10       17.44        7.70      2.02 o 
   5   4  10        7.86       11.27      3.58 o 
   6   4  10      126.20      102.96     12.74 o 
   7   4  10       57.56       50.58      4.84 o 
   8   4  10        8.20        9.18      2.92 o 
   9   4  10        0.76        3.65      2.35 o 
  10   4  10        0.01        2.93      2.96 o 
 -10   5  10        2.39       -0.95      4.03 o 
  -9   5  10      140.13      158.08     28.42 o 
  -8   5  10       50.19       60.38      7.26 o 
  -7   5  10       38.98       39.70      5.95 o 
  -6   5  10       82.02       95.75      6.07 o 
  -5   5  10      190.07      184.46     13.92 o 
  -4   5  10       79.74       85.84      5.37 o 
  -3   5  10       28.22       34.71      3.64 o 
  -2   5  10      940.36      962.94     20.73 o 
  -1   5  10        4.81        1.98      1.58 o 
   0   5  10       72.42       66.14      4.72 o 
   1   5  10       24.72       37.68      3.68 o 
   2   5  10      336.35      382.05     11.00 o 
   3   5  10       63.24       63.03      4.85 o 
   4   5  10        1.74        3.76      1.97 o 
   5   5  10        2.71        3.25      4.87 o 
   6   5  10       67.93       79.92     12.73 o 
   7   5  10        0.01        0.91      2.07 o 
   8   5  10        0.10        2.74      2.43 o 
   9   5  10       17.61       29.75      4.39 o 
  -8   6  10       17.08       12.48      4.49 o 
  -7   6  10        6.28        6.69      5.71 o 
  -6   6  10        8.80        3.70      3.02 o 
  -5   6  10       16.89       10.65      3.97 o 
  -4   6  10       25.67       26.70      3.73 o 
  -3   6  10       28.80       29.73      4.15 o 
  -2   6  10       22.69       22.67      4.00 o 
  -1   6  10        0.71        1.49      2.40 o 
   0   6  10       11.38        6.30      2.29 o 
   1   6  10       72.15       92.51      9.65 o 
   2   6  10      133.29      190.11     10.19 o 
   3   6  10       10.73       13.05      3.75 o 
   4   6  10       42.68       37.49      4.36 o 
   5   6  10       48.99       36.23      6.42 o 
   6   6  10        9.31        3.94      3.80 o 
   7   6  10       12.58       15.69      3.47 o 
   8   6  10      118.49      133.64     12.95 o 
  -6   7  10       42.70       48.78      6.64 o 
  -5   7  10       99.48      104.29      8.71 o 
  -4   7  10       83.84       59.40      8.41 o 
  -3   7  10       27.50       27.96      3.90 o 
  -2   7  10       43.43       49.12      4.95 o 
  -1   7  10      144.40      146.08     16.00 o 
   0   7  10        6.76        5.69      2.43 o 
   1   7  10        1.02        3.65      4.35 o 
   2   7  10        4.54        4.05      5.51 o 
   3   7  10       76.91       64.75      7.42 o 
   4   7  10        2.53        3.78      3.85 o 
   5   7  10       75.64       79.90      8.51 o 
   6   7  10        5.27       12.09      3.65 o 
  -3   8  10       30.37       35.30      5.54 o 
  -2   8  10        0.93       -0.48      2.43 o 
  -1   8  10        3.63        1.67      2.50 o 
   0   8  10        0.85       -2.00      4.12 o 
   1   8  10        3.60        1.33      3.50 o 
   2   8  10       76.35       98.63      9.39 o 
   3   8  10       46.35       65.69     12.36 o 
 -11   0  11       68.68       77.89     11.58 o 
  -9   0  11        3.49        4.32      2.58 o 
  -7   0  11      236.43      266.00     12.89 o 
  -5   0  11      182.85      168.70      6.17 o 
  -3   0  11     1606.70     1655.70     30.12 o 
  -1   0  11      604.57      658.40     24.65 o 
   1   0  11      353.82      383.78     16.35 o 
   3   0  11       48.45       74.20      6.10 o 
   5   0  11      294.61      240.74     13.25 o 
   7   0  11      255.94      286.21     17.16 o 
   9   0  11       27.13       40.57      8.11 o 
  11   0  11        6.56        5.38      5.51 o 
 -12   1  11        0.45        4.54      3.31 o 
 -11   1  11        1.02        4.56      2.41 o 
 -10   1  11       20.82       25.40      3.21 o 
  -9   1  11        5.39        2.40      1.64 o 
  -8   1  11      207.24      245.47      7.59 o 
  -7   1  11       57.62       61.44      3.66 o 
  -6   1  11       10.13        2.96      1.30 o 
  -5   1  11       97.10      102.27      4.74 o 
  -4   1  11       18.50        6.19      1.65 o 
  -3   1  11       43.23       49.71      3.02 o 
  -2   1  11        5.24        3.89      1.17 o 
  -1   1  11     1017.77     1045.51     17.45 o 
   0   1  11      230.24      248.22      6.92 o 
   1   1  11      295.07      300.28      7.78 o 
   2   1  11       16.02       33.07      2.71 o 
   3   1  11      393.73      395.09      9.66 o 
   4   1  11      145.84      161.05      4.20 o 
   5   1  11       48.02       62.78      4.04 o 
   6   1  11       85.81      101.25      5.00 o 
   7   1  11       39.93       57.56      6.76 o 
   8   1  11       34.28       52.68      4.61 o 
   9   1  11        9.26        6.33      2.94 o 
  10   1  11       14.29        6.99      3.61 o 
  11   1  11       76.78       76.05      8.52 o 
 -12   2  11       37.36       42.91      5.25 o 
 -11   2  11        0.39        6.63      2.81 o 
 -10   2  11      130.67      143.20      7.58 o 
  -9   2  11       61.36       57.73      4.36 o 
  -8   2  11       52.70       61.43      4.86 o 
  -7   2  11      511.68      454.21     10.38 o 
  -6   2  11        0.01        0.17      1.58 o 
  -5   2  11      118.46      119.63      5.89 o 
  -4   2  11      241.06      252.17      8.02 o 
  -3   2  11       47.15       39.87      5.52 o 
  -2   2  11      569.68      599.48     13.77 o 
  -1   2  11      103.62      129.08      5.07 o 
   0   2  11        0.10       -0.47      0.82 o 
   1   2  11      216.26      181.50      5.76 o 
   2   2  11     1526.79     1664.85     25.50 o 
   3   2  11        0.01        0.31      0.86 o 
   4   2  11        4.87        2.92      1.20 o 
   5   2  11      138.06      163.59      6.39 o 
   6   2  11        0.30        1.08      1.48 o 
   7   2  11       33.61       45.13      6.68 o 
   8   2  11        0.36        4.27      3.66 o 
   9   2  11       55.89       78.30      7.00 o 
  10   2  11        0.48        1.86      3.23 o 
  11   2  11       67.97       80.79      8.95 o 
 -11   3  11        5.67        8.28      4.25 o 
 -10   3  11       49.48       47.72      6.42 o 
  -9   3  11      130.28      142.63     15.33 o 
  -8   3  11        3.40        7.78      2.06 o 
  -7   3  11      327.65      322.91     10.36 o 
  -6   3  11      598.03      567.62     15.61 o 
  -5   3  11      175.59      160.83      6.57 o 
  -4   3  11     1222.63     1128.27     23.34 o 
  -3   3  11        8.23       17.10      2.42 o 
  -2   3  11      612.58      584.49     18.54 o 
  -1   3  11       22.02       36.57      5.29 o 
   0   3  11      402.45      443.80     10.93 o 
   1   3  11      303.35      273.61      6.51 o 
   2   3  11      304.10      311.15      7.46 o 
   3   3  11      148.52      158.15      6.12 o 
   4   3  11      873.21      852.30     19.15 o 
   5   3  11      516.16      443.63     19.01 o 
   6   3  11      693.81      690.82     16.79 o 
   7   3  11        6.41        8.09      4.00 o 
   8   3  11      201.12      252.21     10.59 o 
   9   3  11        2.68        2.29      2.65 o 
  10   3  11       10.91        5.71      3.13 o 
  11   3  11        1.66        1.79      2.35 o 
 -10   4  11       15.73       12.58      4.58 o 
  -9   4  11       40.52       52.87      7.58 o 
  -8   4  11       31.59       27.22      5.04 o 
  -7   4  11        0.86        2.16      2.16 o 
  -6   4  11      258.48      246.99      8.91 o 
  -5   4  11     1348.33     1362.94     27.96 o 
  -4   4  11      211.57      196.47      7.43 o 
  -3   4  11       23.55       25.64      4.04 o 
  -2   4  11       72.06       87.60      4.58 o 
  -1   4  11      237.99      250.56      7.92 o 
   0   4  11       58.54       77.45      4.18 o 
   1   4  11      106.05      122.39      6.21 o 
   2   4  11        2.40        1.31      1.31 o 
   3   4  11      518.54      486.31     12.89 o 
   4   4  11       10.48        8.08      2.90 o 
   5   4  11      116.75      105.38      5.88 o 
   6   4  11        3.44        3.10      2.05 o 
   7   4  11        1.21        0.35      2.17 o 
   8   4  11       26.71       10.80      2.84 o 
   9   4  11        9.60        2.60      4.97 o 
  10   4  11        0.00        1.16      3.16 o 
  -9   5  11        1.11        1.73      3.48 o 
  -8   5  11       49.12       59.99      8.99 o 
  -7   5  11       12.36       19.66      4.68 o 
  -6   5  11       76.98       81.33      5.73 o 
  -5   5  11      120.63       96.01      5.94 o 
  -4   5  11       17.67       17.08      2.90 o 
  -3   5  11        8.34        6.50      2.61 o 
  -2   5  11     1144.99     1061.90     22.60 o 
  -1   5  11      132.44      133.88      7.46 o 
   0   5  11        0.93       -0.06      1.57 o 
   1   5  11      283.93      234.82      8.33 o 
   2   5  11       22.01       40.73      5.47 o 
   3   5  11       29.21       15.86      2.93 o 
   4   5  11        0.00        0.34      1.79 o 
   5   5  11        0.02       -1.38      1.58 o 
   6   5  11      140.99      135.52      8.35 o 
   7   5  11       32.16       44.83      6.59 o 
   8   5  11        8.26        7.02      2.83 o 
   9   5  11       20.94        5.39      4.34 o 
  -8   6  11        8.10        8.80      4.45 o 
  -7   6  11       52.73       45.17      6.55 o 
  -6   6  11       20.64       17.93      5.93 o 
  -5   6  11        4.47        5.50      2.66 o 
  -4   6  11       14.63       11.10      2.79 o 
  -3   6  11       49.43       57.57      8.13 o 
  -2   6  11       16.80        9.17      2.75 o 
  -1   6  11      183.35      147.08      6.96 o 
   0   6  11       24.52       30.42      3.78 o 
   1   6  11      221.12      281.58     12.74 o 
   2   6  11       33.59       34.80      5.50 o 
   3   6  11       60.45       31.97      5.46 o 
   4   6  11       93.48       95.01      6.46 o 
   5   6  11       21.43       26.37      3.87 o 
   6   6  11        0.33       -0.26      2.70 o 
   7   6  11       12.77       17.26      5.01 o 
   8   6  11       53.01       49.21      5.70 o 
  -6   7  11       26.60       34.33      5.92 o 
  -5   7  11        0.05       -0.10      3.72 o 
  -4   7  11        8.22        5.60      4.46 o 
  -3   7  11        0.48       -0.34      2.24 o 
  -2   7  11       83.36       78.53      6.90 o 
  -1   7  11       81.00       89.01      6.39 o 
   0   7  11        2.56        1.90      3.09 o 
   1   7  11       52.62       74.20      7.84 o 
   2   7  11       16.14       20.04      4.84 o 
   3   7  11       32.02       42.57      6.47 o 
   4   7  11       25.50       32.27      5.92 o 
   5   7  11       44.20       51.13      7.45 o 
   6   7  11       41.81       47.08      5.71 o 
  -2   8  11       33.16       44.68      7.48 o 
  -1   8  11       10.40        6.90      3.61 o 
   0   8  11       36.19       35.29      6.12 o 
   1   8  11        1.00        7.52      3.67 o 
   2   8  11       44.26       47.35      7.17 o 
 -12   0  12        2.40        3.79      4.69 o 
 -10   0  12      180.84      182.43      9.99 o 
  -8   0  12       11.75        6.54      2.66 o 
  -6   0  12        8.03        2.39      5.24 o 
  -4   0  12        3.73        2.83      1.66 o 
  -2   0  12      487.03      440.16     19.04 o 
   0   0  12      611.75      648.93     24.66 o 
   2   0  12       13.45       10.67      3.05 o 
   4   0  12      432.21      417.48     12.41 o 
   6   0  12       15.42       12.78      2.70 o 
   8   0  12      142.12      110.00     12.12 o 
  10   0  12       17.83        5.16      4.83 o 
 -11   1  12        2.80        3.47      2.38 o 
 -10   1  12        3.83        3.58      1.98 o 
  -9   1  12        3.90        2.91      1.85 o 
  -8   1  12        8.65        6.36      1.92 o 
  -7   1  12        5.94        6.72      1.62 o 
  -6   1  12       25.53       28.72      2.52 o 
  -5   1  12        0.21       -0.26      1.16 o 
  -4   1  12      203.29      202.20      7.15 o 
  -3   1  12      252.16      273.11      7.00 o 
  -2   1  12     1127.48      995.00     17.30 o 
  -1   1  12       15.82        2.92      1.37 o 
   0   1  12       15.89        8.85      1.69 o 
   1   1  12      491.97      536.00     12.98 o 
   2   1  12      206.57      175.83      5.87 o 
   3   1  12        3.57        1.51      1.34 o 
   4   1  12        0.00        2.14      1.18 o 
   5   1  12       27.45       19.58      2.59 o 
   6   1  12      147.60      177.53      6.66 o 
   7   1  12        4.13        4.87      2.44 o 
   8   1  12       92.32       73.03     16.40 o 
   9   1  12        3.05        3.85      2.91 o 
  10   1  12       24.01       25.35      5.17 o 
  11   1  12        0.92        0.05      3.26 o 
 -11   2  12        3.40        1.06      2.51 o 
 -10   2  12        8.64        2.99      7.23 o 
  -9   2  12        3.48        0.32      2.06 o 
  -8   2  12        0.22        1.55      1.68 o 
  -7   2  12       40.49       47.74      3.75 o 
  -6   2  12       29.26       28.66      3.42 o 
  -5   2  12       84.42       91.33      4.99 o 
  -4   2  12      159.48      164.83      6.42 o 
  -3   2  12     1430.03     1345.15     26.62 o 
  -2   2  12      279.90      262.94      8.12 o 
  -1   2  12      270.74      270.26      8.08 o 
   0   2  12      211.10      229.80      6.65 o 
   1   2  12       84.40      100.33      4.26 o 
   2   2  12       16.59       21.21      2.02 o 
   3   2  12        5.00        0.31      0.94 o 
   4   2  12      446.68      375.23     10.43 o 
   5   2  12      416.36      433.01     11.69 o 
   6   2  12       69.35       65.26      4.68 o 
   7   2  12        6.83        6.41      2.07 o 
   8   2  12       29.54       28.38      5.41 o 
   9   2  12       13.06       21.50      4.28 o 
  10   2  12       12.74       17.75      5.07 o 
  11   2  12        9.37        9.14      4.31 o 
 -11   3  12       17.61       17.75      4.86 o 
 -10   3  12        7.26        4.64      5.29 o 
  -9   3  12       15.29       23.70      5.05 o 
  -8   3  12       81.37       80.35      5.10 o 
  -7   3  12      855.04      882.69     20.52 o 
  -6   3  12      208.34      219.91      8.22 o 
  -5   3  12       33.79       19.33      3.07 o 
  -4   3  12      315.87      262.68     10.03 o 
  -3   3  12        2.28        1.30      1.47 o 
  -2   3  12      322.60      312.20      9.19 o 
  -1   3  12     1197.71     1213.78     24.20 o 
   0   3  12       17.10       29.89      2.98 o 
   1   3  12        1.09       -0.43      1.26 o 
   2   3  12        9.83       10.97      2.06 o 
   3   3  12      124.09      140.29      8.55 o 
   4   3  12        0.81        2.17      2.37 o 
   5   3  12      108.35      126.60      6.05 o 
   6   3  12      122.08      126.08      6.13 o 
   7   3  12        2.19        1.42      1.81 o 
   8   3  12       29.49       31.13      5.35 o 
   9   3  12       14.78       11.41      3.53 o 
  10   3  12       16.98       17.63      4.45 o 
 -10   4  12       11.83       19.63      5.25 o 
  -9   4  12      116.59      111.12      9.43 o 
  -8   4  12       32.35       37.98      5.84 o 
  -7   4  12       55.88       54.10      4.92 o 
  -6   4  12       46.76       45.75      4.49 o 
  -5   4  12       93.81       82.50      5.49 o 
  -4   4  12      505.87      518.29     13.73 o 
  -3   4  12     1131.58     1046.02     22.37 o 
  -2   4  12      549.42      542.74     13.58 o 
  -1   4  12      510.15      536.21     13.25 o 
   0   4  12       26.93       30.55      4.59 o 
   1   4  12       22.79       32.15      4.00 o 
   2   4  12        0.35        1.53      1.33 o 
   3   4  12        0.89        0.11      1.69 o 
   4   4  12       62.11       77.17      5.32 o 
   5   4  12       29.39       41.56      4.18 o 
   6   4  12       75.51       91.68      6.06 o 
   7   4  12       78.65       66.28      5.95 o 
   8   4  12       42.79       25.44      3.78 o 
   9   4  12       31.15       50.00      5.45 o 
  10   4  12        4.22        4.83      4.50 o 
  -9   5  12       44.89       38.72      6.57 o 
  -8   5  12        0.17        3.49      3.65 o 
  -7   5  12      138.67      184.50     10.76 o 
  -6   5  12        2.99        2.78      2.07 o 
  -5   5  12       31.67       24.12      3.53 o 
  -4   5  12       23.76       16.55      2.95 o 
  -3   5  12       61.44       53.85      4.55 o 
  -2   5  12      567.63      535.41     13.87 o 
  -1   5  12      827.30      868.64     24.19 o 
   0   5  12        9.07       21.66      3.25 o 
   1   5  12       64.94       60.69      4.70 o 
   2   5  12        1.22       -2.97      2.52 o 
   3   5  12        1.65       -1.45      4.18 o 
   4   5  12        7.99        9.14      2.44 o 
   5   5  12        1.44        0.42      2.11 o 
   6   5  12        0.14        0.72      2.02 o 
   7   5  12      125.73      117.27      7.52 o 
   8   5  12        3.59        5.98      3.01 o 
   9   5  12        0.62        6.02      3.46 o 
  -7   6  12       11.33       13.29      7.33 o 
  -6   6  12        7.76       11.61      3.03 o 
  -5   6  12       28.34       21.80      3.53 o 
  -4   6  12       35.91       32.50      3.95 o 
  -3   6  12        3.29        2.74      2.50 o 
  -2   6  12      181.81      173.88     22.10 o 
  -1   6  12       12.41       11.51      2.83 o 
   0   6  12       55.16       72.57      5.87 o 
   1   6  12      133.88      147.34      9.36 o 
   2   6  12      140.49      124.98     10.54 o 
   3   6  12        0.60        0.15      2.97 o 
   4   6  12      151.60      183.88     13.29 o 
   5   6  12        0.87        1.97      3.38 o 
   6   6  12       44.53       47.13      5.26 o 
   7   6  12       54.01       66.94      6.31 o 
  -5   7  12        7.68        5.83      4.36 o 
  -4   7  12       30.46       26.10      3.99 o 
  -3   7  12        2.30        7.74      2.72 o 
  -2   7  12       25.68       25.45      5.13 o 
  -1   7  12       59.45       72.67      5.91 o 
   0   7  12       16.09        9.07      3.59 o 
   1   7  12        8.65       19.62      8.85 o 
   2   7  12       15.26       15.38      4.52 o 
   3   7  12        1.91        6.71      3.79 o 
   4   7  12      158.38      166.51     11.32 o 
   5   7  12       52.08       58.16      7.92 o 
 -11   0  13       17.37       28.30     10.13 o 
  -9   0  13      175.00      167.73      9.46 o 
  -7   0  13      191.50      159.46     11.44 o 
  -5   0  13       90.57       97.65      6.14 o 
  -3   0  13        0.15        3.69      1.91 o 
  -1   0  13     1048.58     1125.14     39.17 o 
   1   0  13      237.53      292.12     14.39 o 
   3   0  13       80.09       85.11      7.15 o 
   5   0  13      945.84      942.50     23.39 o 
   7   0  13      130.99       75.68     10.00 o 
   9   0  13      180.79      178.47     14.82 o 
  11   0  13       56.10       68.40     12.03 o 
 -11   1  13       11.14        7.51      2.82 o 
 -10   1  13        3.45        5.60      2.22 o 
  -9   1  13       13.73       20.28      2.95 o 
  -8   1  13       33.88       25.72      3.83 o 
  -7   1  13       17.82        8.82      1.83 o 
  -6   1  13        4.73        3.67      1.41 o 
  -5   1  13      268.12      293.65      7.89 o 
  -4   1  13      382.46      426.04     14.38 o 
  -3   1  13       78.41       76.83      3.96 o 
  -2   1  13      130.56      139.73      4.88 o 
  -1   1  13      144.28      154.20      5.71 o 
   0   1  13      817.00      838.66     18.85 o 
   1   1  13       30.08       33.81      2.87 o 
   2   1  13       31.24       27.88      4.09 o 
   3   1  13       65.49       58.46      3.77 o 
   4   1  13       59.97       64.10      3.42 o 
   5   1  13      197.98      227.76      7.65 o 
   6   1  13       31.35       27.75      3.21 o 
   7   1  13       95.54      101.29      6.94 o 
   8   1  13       38.10       34.91      5.24 o 
   9   1  13        3.48       11.43      3.60 o 
  10   1  13        9.98       14.48      4.03 o 
  11   1  13        1.17       -0.80      2.90 o 
 -11   2  13        0.79        2.80      3.35 o 
 -10   2  13        5.99        5.65      3.42 o 
  -9   2  13       16.73       14.12      3.16 o 
  -8   2  13       52.14       50.59      5.26 o 
  -7   2  13        8.13        5.44      2.18 o 
  -6   2  13       18.53       12.21      2.64 o 
  -5   2  13      119.92      122.13      5.85 o 
  -4   2  13      259.87      255.68      8.51 o 
  -3   2  13      111.49      120.77      5.55 o 
  -2   2  13      267.80      336.81      9.75 o 
  -1   2  13       92.75      103.26      4.88 o 
   0   2  13       34.78       40.15      4.17 o 
   1   2  13      230.13      248.39      6.20 o 
   2   2  13       38.82       55.83      3.06 o 
   3   2  13      399.63      365.26      7.32 o 
   4   2  13       36.93       42.77      5.35 o 
   5   2  13      282.76      254.05      8.51 o 
   6   2  13        6.06       21.51      3.05 o 
   7   2  13        9.52        8.76      2.37 o 
   8   2  13       17.61       30.81      4.75 o 
   9   2  13        0.68        5.22      4.81 o 
  10   2  13       21.75       21.81      5.30 o 
 -10   3  13        0.15        3.06      4.71 o 
  -9   3  13       21.17       29.25      5.44 o 
  -8   3  13       41.62       62.07      4.44 o 
  -7   3  13      239.11      250.72     10.23 o 
  -6   3  13        0.46        2.36      3.02 o 
  -5   3  13       61.31       55.77      5.03 o 
  -4   3  13       36.25       34.95      4.12 o 
  -3   3  13      307.66      273.57      9.03 o 
  -2   3  13      532.28      522.09     13.16 o 
  -1   3  13      109.77       81.90      4.87 o 
   0   3  13      460.22      448.34     11.52 o 
   1   3  13       10.91       13.79      2.93 o 
   2   3  13       68.49       69.60      4.08 o 
   3   3  13       10.91       14.36      3.87 o 
   4   3  13      204.00      197.44      9.23 o 
   5   3  13        2.16       -0.11      1.47 o 
   6   3  13       13.20       12.61      2.63 o 
   7   3  13       21.22       26.37      3.61 o 
   8   3  13        4.13        3.50      2.32 o 
   9   3  13        8.27       10.36      3.60 o 
  10   3  13        1.23        3.02      5.60 o 
 -10   4  13        9.98        9.91      4.80 o 
  -9   4  13       29.35       39.48      6.43 o 
  -8   4  13        1.36        3.77      2.67 o 
  -7   4  13       19.88       28.59      3.91 o 
  -6   4  13      317.70      306.29     10.47 o 
  -5   4  13       23.40       25.09      3.35 o 
  -4   4  13     2009.79     2030.75     39.11 o 
  -3   4  13       92.10       97.63      5.77 o 
  -2   4  13       14.13       21.92      2.97 o 
  -1   4  13      618.65      575.13     14.16 o 
   0   4  13      112.62      111.19     10.35 o 
   1   4  13       26.89       12.31      2.93 o 
   2   4  13        1.73        2.87      2.31 o 
   3   4  13       70.57       76.13      5.26 o 
   4   4  13        1.65        0.48      1.67 o 
   5   4  13       10.37        5.80      2.84 o 
   6   4  13       20.23        9.75      2.69 o 
   7   4  13        2.28       -1.10      2.81 o 
   8   4  13       63.29       68.54      6.29 o 
   9   4  13        7.38        3.07      2.97 o 
  -8   5  13      100.49       81.56      9.93 o 
  -7   5  13        2.47        1.74      2.48 o 
  -6   5  13        1.32        4.62      2.29 o 
  -5   5  13      127.64      146.81      7.17 o 
  -4   5  13       72.49       75.86      6.81 o 
  -3   5  13        9.21        7.33      2.32 o 
  -2   5  13       68.87       58.75      4.66 o 
  -1   5  13      182.02      189.57     16.31 o 
   0   5  13      152.32      167.67      7.20 o 
   1   5  13      168.07      168.29      7.47 o 
   2   5  13      380.61      376.51     15.09 o 
   3   5  13        7.04        6.67      5.34 o 
   4   5  13       34.06       64.59     12.10 o 
   5   5  13        8.47       11.07      3.35 o 
   6   5  13       27.03       22.15      3.70 o 
   7   5  13        0.78        4.66      2.62 o 
   8   5  13       35.97       38.03      4.92 o 
  -7   6  13        9.48        9.02      3.60 o 
  -6   6  13       25.20       28.71      5.93 o 
  -5   6  13        1.30        1.75      2.12 o 
  -4   6  13      329.24      307.88     11.71 o 
  -3   6  13       62.49       49.20      5.79 o 
  -2   6  13        4.99        8.68      3.04 o 
  -1   6  13       79.23       66.21      6.46 o 
   0   6  13       49.21       48.12      4.77 o 
   1   6  13      614.55      659.14     22.16 o 
   2   6  13      119.75      159.03     19.33 o 
   3   6  13        8.39        4.36      5.37 o 
   4   6  13      245.66      255.80     13.05 o 
   5   6  13      160.25      188.34     11.20 o 
   6   6  13        0.21        1.92      2.88 o 
   7   6  13       47.91       31.74      4.66 o 
  -5   7  13        0.20        2.26      3.16 o 
  -4   7  13       60.76       53.01      8.48 o 
  -3   7  13        9.23       11.51      3.35 o 
  -2   7  13       16.65       20.58      4.21 o 
  -1   7  13        4.85        6.01      2.78 o 
   0   7  13        4.44        1.63      3.29 o 
   1   7  13       27.11       31.59      5.92 o 
   2   7  13       23.75       26.00      5.46 o 
   3   7  13        0.37        1.22      3.06 o 
   4   7  13       69.84       89.58      9.42 o 
 -10   0  14       19.03       30.71      8.21 o 
  -8   0  14       32.35       37.37      5.30 o 
  -6   0  14       30.51       35.57      6.96 o 
  -4   0  14        0.29        2.64      2.33 o 
  -2   0  14      418.78      431.91     19.69 o 
   0   0  14       27.84       23.81      4.71 o 
   2   0  14       79.58      121.61      8.87 o 
   4   0  14      495.97      498.93     20.94 o 
   6   0  14      161.77      146.27     11.81 o 
   8   0  14      169.28      168.58     13.96 o 
  10   0  14      130.16      157.87     16.54 o 
 -11   1  14       28.51       37.27      8.37 o 
 -10   1  14        4.27        5.92      2.30 o 
  -9   1  14       64.29       77.39      7.42 o 
  -8   1  14        0.06        1.27      1.64 o 
  -7   1  14      120.49      117.10      5.10 o 
  -6   1  14       83.94      102.11      4.87 o 
  -5   1  14      121.66      121.75      5.12 o 
  -4   1  14       13.81       15.49      2.59 o 
  -3   1  14      148.52      167.15      5.57 o 
  -2   1  14      115.72      109.19      9.79 o 
  -1   1  14      304.24      339.61      9.39 o 
   0   1  14       78.54       88.51      4.46 o 
   1   1  14      157.89      171.72      5.20 o 
   2   1  14        4.64        4.64      1.73 o 
   3   1  14       92.72      101.59      4.80 o 
   4   1  14       38.98       37.64      3.34 o 
   5   1  14       18.60       12.37      2.31 o 
   6   1  14        0.19        1.67      1.69 o 
   7   1  14       15.00       21.65      9.03 o 
   8   1  14       89.72       87.53      8.30 o 
   9   1  14       54.47       85.51      8.59 o 
  10   1  14       10.30       10.65      3.78 o 
 -10   2  14       12.29        9.71      3.75 o 
  -9   2  14        3.96        6.49      2.62 o 
  -8   2  14       23.04       23.74      2.99 o 
  -7   2  14       89.05       72.31      4.63 o 
  -6   2  14       65.78       57.46      4.91 o 
  -5   2  14      240.31      238.41      8.63 o 
  -4   2  14      139.04      144.45      6.42 o 
  -3   2  14       47.85       46.57      5.40 o 
  -2   2  14      438.65      396.66     11.72 o 
  -1   2  14       22.31       24.32      3.02 o 
   0   2  14      100.17       80.20      5.53 o 
   1   2  14       76.42       98.62      4.57 o 
   2   2  14      291.05      254.98      6.54 o 
   3   2  14       12.85       19.76      2.20 o 
   4   2  14        5.72        9.55      2.27 o 
   5   2  14        0.02       -0.34      1.55 o 
   6   2  14      197.58      209.64      8.00 o 
   7   2  14        8.42       13.64      2.72 o 
   8   2  14        5.71       -0.58      2.10 o 
   9   2  14        7.19        2.59      3.82 o 
  10   2  14       13.98       31.15      5.81 o 
 -10   3  14        0.08        4.84      3.83 o 
  -9   3  14       23.07       20.02      3.49 o 
  -8   3  14        9.52        6.69      2.77 o 
  -7   3  14      148.34      142.31     10.93 o 
  -6   3  14      348.17      370.79     11.65 o 
  -5   3  14        0.34       -1.72      1.72 o 
  -4   3  14      274.10      241.08      9.55 o 
  -3   3  14      930.47      930.41     20.68 o 
  -2   3  14       18.62       20.54      3.45 o 
  -1   3  14     1606.61     1552.95     30.41 o 
   0   3  14        4.78        0.56      2.01 o 
   1   3  14      290.38      338.12     12.06 o 
   2   3  14        4.24        3.85      2.33 o 
   3   3  14      333.85      304.58      9.65 o 
   4   3  14      117.58       97.42      5.74 o 
   5   3  14       74.19       64.67      5.03 o 
   6   3  14        2.57       -0.93      1.66 o 
   7   3  14       28.03       45.16      4.66 o 
   8   3  14       94.17       75.93      7.46 o 
   9   3  14        5.76        3.15      3.35 o 
  10   3  14        0.00       -2.82      3.94 o 
  -9   4  14       13.14        8.76      7.65 o 
  -8   4  14      212.87      235.37      9.77 o 
  -7   4  14      281.06      281.28     12.02 o 
  -6   4  14        2.53        1.15      2.05 o 
  -5   4  14       16.40       18.90      3.22 o 
  -4   4  14       11.49       14.33      2.84 o 
  -3   4  14       24.66       22.37      3.24 o 
  -2   4  14        0.33        1.80      1.83 o 
  -1   4  14      122.69      126.95      5.96 o 
   0   4  14      315.28      342.04     12.59 o 
   1   4  14       31.47       28.93      4.29 o 
   2   4  14      162.79      145.80      8.56 o 
   3   4  14       11.09        3.19      2.35 o 
   4   4  14        0.92        3.16      1.97 o 
   5   4  14      232.82      232.35      8.98 o 
   6   4  14       22.65       20.41      3.50 o 
   7   4  14       49.98       37.66      7.23 o 
   8   4  14        4.87        3.18      2.55 o 
   9   4  14        1.65        6.45      3.79 o 
  -8   5  14        6.79        7.75      4.03 o 
  -7   5  14      107.08       91.09      9.32 o 
  -6   5  14       11.99       19.35      3.55 o 
  -5   5  14       87.81       87.94      6.19 o 
  -4   5  14        0.22        3.38      2.24 o 
  -3   5  14       86.14       86.07     11.39 o 
  -2   5  14        1.32       -0.03      2.12 o 
  -1   5  14      722.70      709.55     21.44 o 
   0   5  14       11.55       22.57      6.53 o 
   1   5  14      161.59      195.97     10.56 o 
   2   5  14      122.57      155.81     12.61 o 
   3   5  14        2.97        7.07      3.33 o 
   4   5  14        5.46        8.61      3.62 o 
   5   5  14       37.29       39.50      5.95 o 
   6   5  14        0.02        1.71      2.20 o 
   7   5  14        2.30        2.51      2.49 o 
   8   5  14       68.14       68.90      6.40 o 
  -6   6  14        0.89        0.20      2.23 o 
  -5   6  14        7.02        7.34      2.80 o 
  -4   6  14        4.29        6.71      3.39 o 
  -3   6  14       27.43       19.25      4.15 o 
  -2   6  14        0.04        0.59      3.55 o 
  -1   6  14        4.29        4.26      2.34 o 
   0   6  14      161.87      127.83      7.24 o 
   1   6  14        0.09        4.44      3.28 o 
   2   6  14      222.60      202.71     16.68 o 
   3   6  14        1.17        1.45      3.94 o 
   4   6  14       29.37       19.41      4.83 o 
   5   6  14      235.13      216.15     12.30 o 
   6   6  14        8.20        0.16      8.09 o 
  -4   7  14       19.72       27.61      5.01 o 
  -3   7  14       44.37       41.88      4.96 o 
  -2   7  14      129.32      113.30      9.45 o 
  -1   7  14        5.62        3.20      3.22 o 
   0   7  14        7.68        1.77      3.42 o 
   1   7  14       89.35       87.23     16.21 o 
   2   7  14        3.02       -1.22      3.22 o 
   3   7  14        1.95       10.30      4.70 o 
  -9   0  15       56.00       56.89      6.81 o 
  -7   0  15      234.36      230.41     16.39 o 
  -5   0  15       58.19       89.59      8.89 o 
  -3   0  15      296.35      289.54     12.59 o 
  -1   0  15      199.41      166.13     11.29 o 
   1   0  15      852.54      865.67     32.45 o 
   3   0  15       35.82       30.38      5.45 o 
   5   0  15       15.05        7.90      5.23 o 
   7   0  15       74.60       98.63     11.99 o 
   9   0  15        0.16        6.09      4.31 o 
 -10   1  15      106.80      101.55      6.25 o 
  -9   1  15        0.09        5.29      2.30 o 
  -8   1  15       94.60      104.93      5.99 o 
  -7   1  15        5.05        8.45      2.43 o 
  -6   1  15        5.90        5.31      1.96 o 
  -5   1  15       32.79       47.58      3.80 o 
  -4   1  15      293.58      292.71      9.69 o 
  -3   1  15        0.10        0.67      1.26 o 
  -2   1  15      315.83      296.94      9.02 o 
  -1   1  15        1.55        6.72      1.84 o 
   0   1  15        5.38        1.58      1.52 o 
   1   1  15      127.78      108.95      5.98 o 
   2   1  15      145.19      136.47      5.69 o 
   3   1  15      268.85      264.99      8.33 o 
   4   1  15       23.02       27.41      3.30 o 
   5   1  15       15.43       14.98      2.59 o 
   6   1  15       51.14       46.03      5.29 o 
   7   1  15       46.18       34.96      7.64 o 
   8   1  15       31.91       40.36      6.81 o 
   9   1  15       27.34       23.07      5.08 o 
  10   1  15        1.69        3.80      3.14 o 
 -10   2  15        0.84        4.56      2.56 o 
  -9   2  15       22.16       13.24      2.74 o 
  -8   2  15        8.52        7.88      2.19 o 
  -7   2  15        0.98       -1.36      1.61 o 
  -6   2  15       82.53      114.06     17.57 o 
  -5   2  15      158.16      166.82      7.32 o 
  -4   2  15        8.36       11.96      2.63 o 
  -3   2  15      128.45      125.12      6.05 o 
  -2   2  15       12.05        7.67      2.10 o 
  -1   2  15       61.83       40.81      7.09 o 
   0   2  15      349.13      385.84     13.38 o 
   1   2  15       79.76       86.77      7.33 o 
   2   2  15      328.05      349.75      9.53 o 
   3   2  15        0.36       -0.19      1.37 o 
   4   2  15      140.09      127.08      5.94 o 
   5   2  15      102.37      111.03      5.89 o 
   6   2  15      104.71      110.23      8.24 o 
   7   2  15        6.39        7.86      2.91 o 
   8   2  15       72.83       97.77     21.59 o 
   9   2  15        1.17        2.07      4.09 o 
  10   2  15       10.17       23.94      5.51 o 
  -9   3  15       21.18       25.27      3.34 o 
  -8   3  15       75.17       92.31      5.54 o 
  -7   3  15       32.01       22.15      3.68 o 
  -6   3  15      148.04      149.33      7.20 o 
  -5   3  15      164.79      148.73      6.98 o 
  -4   3  15      621.39      560.02     14.93 o 
  -3   3  15      157.49      179.57     11.21 o 
  -2   3  15       57.76       55.11      4.81 o 
  -1   3  15       24.38       16.22      2.86 o 
   0   3  15      309.58      294.08     11.49 o 
   1   3  15       17.74       29.41      7.03 o 
   2   3  15      174.24      173.62      8.26 o 
   3   3  15       88.52       81.91      6.85 o 
   4   3  15       18.59       18.92      3.00 o 
   5   3  15       30.40       19.31      4.32 o 
   6   3  15       17.65       20.48      7.27 o 
   7   3  15        2.46        3.90      3.40 o 
   8   3  15       11.49       10.63      5.11 o 
   9   3  15        8.05        5.28      3.33 o 
  -9   4  15        2.35        1.48      3.74 o 
  -8   4  15        0.12       -2.34      2.33 o 
  -7   4  15       36.32       51.17      5.32 o 
  -6   4  15        4.28        6.38      2.54 o 
  -5   4  15      353.26      359.35     13.72 o 
  -4   4  15      182.36      190.64      7.96 o 
  -3   4  15       17.14       34.14      3.78 o 
  -2   4  15        3.79        3.47      2.06 o 
  -1   4  15      290.51      282.03     11.65 o 
   0   4  15        3.54        1.27      2.09 o 
   1   4  15        8.49       10.08      4.22 o 
   2   4  15       93.81       84.90      7.51 o 
   3   4  15       16.62       10.97      3.44 o 
   4   4  15       14.00       19.91      4.32 o 
   5   4  15      135.98      122.54     12.09 o 
   6   4  15       34.89       26.18      3.81 o 
   7   4  15        7.11        6.82      2.84 o 
   8   4  15        1.61        4.58      2.69 o 
  -7   5  15       18.43       20.19      3.84 o 
  -6   5  15        7.06        4.52      2.47 o 
  -5   5  15        7.04        6.56      2.55 o 
  -4   5  15       20.70       24.40      6.61 o 
  -3   5  15       21.74       18.76      3.20 o 
  -2   5  15       47.49       40.36      5.43 o 
  -1   5  15       98.74       97.01      8.69 o 
   0   5  15       27.88       26.34      4.45 o 
   1   5  15        1.92        5.77      3.63 o 
   2   5  15      686.70      648.11     21.92 o 
   3   5  15        3.52        1.38      2.86 o 
   4   5  15      167.06      183.20     11.08 o 
   5   5  15        5.34       15.39      4.12 o 
   6   5  15        1.31        3.79      3.26 o 
   7   5  15        7.69       15.28      4.84 o 
  -6   6  15        0.50        2.20      2.60 o 
  -5   6  15       27.32       17.27      3.54 o 
  -4   6  15        1.47        5.09      2.88 o 
  -3   6  15        0.06        6.09      3.16 o 
  -2   6  15        1.31        3.44      2.84 o 
  -1   6  15       67.93       96.35      6.76 o 
   0   6  15       71.97       59.75      9.40 o 
   1   6  15       49.58       54.98     14.93 o 
   2   6  15      164.11      187.54     11.31 o 
   3   6  15       21.72       10.95      6.33 o 
   4   6  15        1.76        7.07      3.65 o 
   5   6  15       28.37       19.50      4.99 o 
  -2   7  15        0.19       -0.73      2.59 o 
  -1   7  15       29.35       19.19      4.78 o 
   0   7  15        0.08        2.22      3.22 o 
   1   7  15        5.28       16.26      6.21 o 
 -10   0  16        1.47        5.80      3.45 o 
  -8   0  16       87.51       60.14      6.82 o 
  -6   0  16        7.11       19.84      3.25 o 
  -4   0  16      111.93      109.90      7.45 o 
  -2   0  16      103.94      137.08     10.96 o 
   0   0  16      261.52      263.92     15.02 o 
   2   0  16      668.56      545.78     23.53 o 
   4   0  16     1221.39     1273.75     44.31 o 
   6   0  16      158.61      178.10     13.72 o 
   8   0  16       25.19       31.65      7.67 o 
 -10   1  16        0.54        3.14      2.35 o 
  -9   1  16        2.14        1.36      4.24 o 
  -8   1  16        5.27        1.09      2.25 o 
  -7   1  16       10.10       10.27      2.44 o 
  -6   1  16        7.94        6.45      2.19 o 
  -5   1  16       37.27       36.11      4.46 o 
  -4   1  16      157.63      133.81     10.91 o 
  -3   1  16        4.39        1.21      1.61 o 
  -2   1  16      326.80      291.71      9.19 o 
  -1   1  16      157.64      175.82      6.77 o 
   0   1  16       97.89       97.51      5.05 o 
   1   1  16     1164.50     1122.75     22.71 o 
   2   1  16      430.26      411.31     11.10 o 
   3   1  16       44.74       43.86      3.89 o 
   4   1  16        0.58        0.76      1.64 o 
   5   1  16       21.17       39.59      7.59 o 
   6   1  16       68.32       91.63      7.20 o 
   7   1  16      182.84      220.45     16.23 o 
   8   1  16        0.05       -2.87      2.41 o 
   9   1  16        7.07        7.12      7.66 o 
  -9   2  16       16.13       31.68      3.81 o 
  -8   2  16       43.37       36.50      3.71 o 
  -7   2  16        8.15        9.13      2.32 o 
  -6   2  16       59.93       78.71      5.57 o 
  -5   2  16      168.10      185.64      7.99 o 
  -4   2  16      248.34      274.64      9.73 o 
  -3   2  16      196.21      173.57      7.43 o 
  -2   2  16       95.10      105.55      5.80 o 
  -1   2  16      524.07      555.62     17.59 o 
   0   2  16      239.42      287.74     11.49 o 
   1   2  16       32.57       19.55      2.85 o 
   2   2  16      108.11      122.60      5.33 o 
   3   2  16       22.29       27.45      3.84 o 
   4   2  16        4.46        6.87      2.96 o 
   5   2  16      113.23      115.06      6.03 o 
   6   2  16        5.00        6.96      2.88 o 
   7   2  16       14.43       12.02      5.82 o 
   8   2  16        1.76        0.19      4.64 o 
   9   2  16       10.77        5.85      5.35 o 
  -9   3  16       10.14       10.13      2.80 o 
  -8   3  16        0.03       -1.52      1.98 o 
  -7   3  16        0.03       -0.50      2.16 o 
  -6   3  16        7.31        6.54      2.48 o 
  -5   3  16       12.09       16.01      3.05 o 
  -4   3  16      342.18      341.14     12.54 o 
  -3   3  16      323.18      317.67     24.08 o 
  -2   3  16       89.16       87.32      7.07 o 
  -1   3  16      341.55      345.15     10.73 o 
   0   3  16        2.69       -0.65      2.00 o 
   1   3  16        1.42        1.29      4.72 o 
   2   3  16       15.21       13.56      3.21 o 
   3   3  16      509.09      515.40     17.59 o 
   4   3  16        3.13        0.14      2.30 o 
   5   3  16      222.68      234.34      9.00 o 
   6   3  16        1.16        0.08      2.11 o 
   7   3  16        2.19        8.98      2.73 o 
   8   3  16       24.20       26.05      4.88 o 
  -8   4  16       18.83       12.48      3.61 o 
  -7   4  16       55.25       57.50      5.55 o 
  -6   4  16       17.15       15.32      3.19 o 
  -5   4  16       85.22       89.42      6.29 o 
  -4   4  16       98.95      104.34      6.30 o 
  -3   4  16       38.32       34.66      4.14 o 
  -2   4  16       27.06       27.01      3.54 o 
  -1   4  16       42.03       49.29      7.23 o 
   0   4  16        4.83        1.34      2.17 o 
   1   4  16       66.26       72.26     13.25 o 
   2   4  16       28.05       30.01      4.77 o 
   3   4  16       24.18       27.95      4.88 o 
   4   4  16       89.58       82.85      8.87 o 
   5   4  16       47.78       42.59      5.91 o 
   6   4  16       18.53       16.05      3.37 o 
   7   4  16       55.65       73.63     11.20 o 
   8   4  16        0.15        0.94      2.37 o 
  -7   5  16        0.16       -1.52      2.24 o 
  -6   5  16        1.05        1.82      2.48 o 
  -5   5  16        0.59        0.85      2.07 o 
  -4   5  16       14.29        8.68      2.69 o 
  -3   5  16        1.42        5.07      2.89 o 
  -2   5  16      116.76      115.49      8.00 o 
  -1   5  16        0.25        1.87      2.66 o 
   0   5  16       88.45      117.31      7.86 o 
   1   5  16       56.30       67.59      7.40 o 
   2   5  16       27.28       33.26      5.57 o 
   3   5  16      167.10      136.00     10.07 o 
   4   5  16        7.13        6.55      3.44 o 
   5   5  16        0.00        5.34      3.46 o 
   6   5  16       20.97       13.23      4.28 o 
  -5   6  16       19.57       20.49      7.21 o 
  -4   6  16        4.83        5.87      3.20 o 
  -3   6  16        1.46        1.00      2.74 o 
  -2   6  16       48.98       32.61      5.32 o 
  -1   6  16       10.19       14.95      3.44 o 
   0   6  16       10.30        7.04      4.88 o 
   1   6  16       41.93       33.53      6.10 o 
   2   6  16        0.58        8.06      4.21 o 
   3   6  16        0.07        2.21      3.30 o 
   4   6  16       18.91        7.29      3.91 o 
  -9   0  17       15.72       18.75      4.87 o 
  -7   0  17        0.59        0.40      3.10 o 
  -5   0  17      448.11      412.46     14.74 o 
  -3   0  17      340.57      324.52     12.41 o 
  -1   0  17      401.90      360.48     18.95 o 
   1   0  17      259.41      250.85     14.78 o 
   3   0  17        3.64       -2.71      3.27 o 
   5   0  17      100.11       85.15     10.42 o 
   7   0  17      491.93      480.31     25.69 o 
   9   0  17       18.00        8.49      5.26 o 
  -9   1  17        0.49        0.86      2.58 o 
  -8   1  17       86.22       95.04      6.94 o 
  -7   1  17      150.71      163.01      6.69 o 
  -6   1  17       37.42       39.14      3.93 o 
  -5   1  17      186.95      176.73      6.72 o 
  -4   1  17        0.03       -0.92      2.78 o 
  -3   1  17       58.50       64.61      5.18 o 
  -2   1  17       40.20       43.85      4.20 o 
  -1   1  17        6.09        6.30      3.12 o 
   0   1  17       10.52        7.49      2.34 o 
   1   1  17      227.53      235.03      8.12 o 
   2   1  17      442.40      471.13     12.18 o 
   3   1  17      128.05      150.33      6.47 o 
   4   1  17      286.60      297.57     14.50 o 
   5   1  17       43.81       44.29      4.28 o 
   6   1  17       29.76       24.47      6.98 o 
   7   1  17      210.40      231.15     16.85 o 
   8   1  17       16.39       18.35      4.46 o 
   9   1  17        0.17       -1.41      2.46 o 
  -9   2  17       27.85       24.15      3.51 o 
  -8   2  17        4.14        4.71      2.35 o 
  -7   2  17        0.10       -0.22      2.15 o 
  -6   2  17        1.57       -0.39      1.77 o 
  -5   2  17      155.19      130.43      7.18 o 
  -4   2  17        0.13        2.75      2.04 o 
  -3   2  17      153.51      157.15      7.24 o 
  -2   2  17       94.84      113.23      7.65 o 
  -1   2  17     2446.39     2382.00     55.06 o 
   0   2  17      358.06      366.33     13.64 o 
   1   2  17      116.32      107.64      5.43 o 
   2   2  17       51.16       60.85      4.37 o 
   3   2  17       60.91       77.64      9.42 o 
   4   2  17        0.04        3.60      1.98 o 
   5   2  17       61.33       77.99      7.63 o 
   6   2  17       28.99       21.20      3.39 o 
   7   2  17       14.11       20.89      4.18 o 
   8   2  17        1.07       -5.14      3.42 o 
  -8   3  17        1.82        2.15      2.13 o 
  -7   3  17       23.77       24.87      3.32 o 
  -6   3  17        0.33        2.84      2.41 o 
  -5   3  17        0.40       -1.88      1.93 o 
  -4   3  17       58.47       44.64      4.56 o 
  -3   3  17      177.10      187.58      8.03 o 
  -2   3  17        3.55        2.25      2.34 o 
  -1   3  17       66.31       57.22      5.98 o 
   0   3  17      312.45      256.86     11.11 o 
   1   3  17        0.63        2.07      2.33 o 
   2   3  17        8.17       12.02      6.38 o 
   3   3  17       34.02       27.52      4.75 o 
   4   3  17      357.93      356.31     14.37 o 
   5   3  17        0.25        5.07      2.76 o 
   6   3  17        4.01        5.79      2.55 o 
   7   3  17        0.00        0.48      2.38 o 
   8   3  17       38.26       32.39      5.42 o 
  -7   4  17       16.95       12.18      4.49 o 
  -6   4  17       19.03       20.56      3.65 o 
  -5   4  17        3.30        3.03      3.13 o 
  -4   4  17       47.03       50.33      4.98 o 
  -3   4  17       32.90       30.67      3.95 o 
  -2   4  17        4.22        6.41      2.91 o 
  -1   4  17      241.98      227.62     10.75 o 
   0   4  17        1.95       -2.41      3.94 o 
   1   4  17        1.09       -1.71      2.36 o 
   2   4  17        1.39       -1.79      2.51 o 
   3   4  17       78.58       74.98     18.00 o 
   4   4  17        1.44        1.74      3.04 o 
   5   4  17       39.20       46.81      6.58 o 
   6   4  17       83.25       73.12      7.78 o 
   7   4  17       10.83        4.66      2.90 o 
  -6   5  17       14.86       15.32      3.68 o 
  -5   5  17        0.66        1.63      3.84 o 
  -4   5  17       29.30       26.50      5.09 o 
  -3   5  17        2.10        2.23      2.74 o 
  -2   5  17      277.21      303.53     13.31 o 
  -1   5  17       24.83       24.11      5.52 o 
   0   5  17        6.80        8.44      3.04 o 
   1   5  17       13.13       25.64      4.87 o 
   2   5  17       18.06        9.39      3.93 o 
   3   5  17       25.55       11.40      3.98 o 
   4   5  17        3.81        0.38      3.23 o 
   5   5  17       20.92       28.95      5.55 o 
  -3   6  17       77.87       95.33     16.90 o 
  -2   6  17        0.17        1.55      2.91 o 
  -1   6  17       97.95      111.93      7.50 o 
   0   6  17        9.00       -2.09      3.03 o 
   1   6  17       19.26        9.02      8.33 o 
   2   6  17        4.63        5.29      4.58 o 
   3   6  17        7.42       17.06      8.20 o 
  -8   0  18      155.41      144.66     10.21 o 
  -6   0  18        4.98        9.21      7.81 o 
  -4   0  18      420.66      436.41     17.35 o 
  -2   0  18        3.53        0.93      2.03 o 
   0   0  18      155.22      154.39     12.02 o 
   2   0  18        8.15        8.11      4.54 o 
   4   0  18     1350.97     1355.65     47.73 o 
   6   0  18       42.97       32.76      7.28 o 
   8   0  18       19.10       15.53      5.90 o 
  -9   1  18        7.77        4.25      4.25 o 
  -8   1  18        3.56        4.46      4.45 o 
  -7   1  18       36.45       35.80      4.00 o 
  -6   1  18        2.21        1.82      1.99 o 
  -5   1  18       94.60       96.52      5.77 o 
  -4   1  18       28.20       25.18      3.52 o 
  -3   1  18       21.88       15.75      2.93 o 
  -2   1  18        3.91        9.04      2.30 o 
  -1   1  18      151.31      155.04      7.81 o 
   0   1  18       34.94       25.72      3.30 o 
   1   1  18        1.03        1.27      1.99 o 
   2   1  18      913.42      857.61     18.94 o 
   3   1  18       32.39       30.68      3.42 o 
   4   1  18        0.12        4.03      2.19 o 
   5   1  18      322.33      344.75     11.07 o 
   6   1  18      132.90      113.83     12.78 o 
   7   1  18       22.86       47.32      9.26 o 
   8   1  18       24.39       15.48      5.39 o 
  -8   2  18        4.75        5.62      2.56 o 
  -7   2  18        6.05        7.47      2.93 o 
  -6   2  18       29.26       25.59      3.35 o 
  -5   2  18       22.17       17.65      3.37 o 
  -4   2  18       76.54       79.79      6.00 o 
  -3   2  18        7.83        3.77      2.75 o 
  -2   2  18      425.09      411.27     15.25 o 
  -1   2  18      178.47      188.08     17.55 o 
   0   2  18        4.64       11.56      3.35 o 
   1   2  18        2.17        6.65      2.16 o 
   2   2  18      259.75      259.86      9.03 o 
   3   2  18        2.78        9.61      4.61 o 
   4   2  18        3.75        5.90      2.94 o 
   5   2  18       37.23       35.79      4.15 o 
   6   2  18        2.76       -1.18      2.00 o 
   7   2  18       26.46       22.73      6.96 o 
   8   2  18        3.09        3.03      4.40 o 
  -8   3  18        0.44       -2.26      2.09 o 
  -7   3  18        4.63        2.66      2.66 o 
  -6   3  18       10.08        9.67      2.99 o 
  -5   3  18      142.99      160.50      7.88 o 
  -4   3  18       49.45       49.08      5.01 o 
  -3   3  18      244.87      233.83      9.30 o 
  -2   3  18       12.85        6.53      3.14 o 
  -1   3  18       48.96       50.51      5.98 o 
   0   3  18       57.83       57.45      6.07 o 
   1   3  18       52.82       58.99      6.03 o 
   2   3  18        0.18        3.93      4.26 o 
   3   3  18       48.74       36.17      5.34 o 
   4   3  18        0.09        4.59      2.96 o 
   5   3  18       23.94       16.38      4.12 o 
   6   3  18       15.54       16.57      4.13 o 
   7   3  18       47.67       40.63     12.62 o 
  -7   4  18        1.59        4.03      2.84 o 
  -6   4  18        8.66        6.94      2.78 o 
  -5   4  18        1.84        0.73      2.20 o 
  -4   4  18       34.04       28.37      6.13 o 
  -3   4  18       20.22       22.91      3.76 o 
  -2   4  18        0.95        3.97      3.38 o 
  -1   4  18       41.61       26.87      4.61 o 
   0   4  18        6.98        7.22      5.41 o 
   1   4  18       79.93       79.23     11.22 o 
   2   4  18        5.86        3.20      3.03 o 
   3   4  18       62.49       65.89      7.46 o 
   4   4  18        0.17        0.77      4.25 o 
   5   4  18       29.93       40.41      6.06 o 
   6   4  18        2.13        1.19      3.46 o 
  -5   5  18        3.91       -2.64      2.28 o 
  -4   5  18        0.49        0.69      2.95 o 
  -3   5  18       83.70       84.22      7.90 o 
  -2   5  18        0.00       -0.31      2.75 o 
  -1   5  18        0.06        2.84      2.69 o 
   0   5  18        1.19        7.81      4.97 o 
   1   5  18        0.01       -1.68      2.73 o 
   2   5  18        0.03        1.37      3.64 o 
   3   5  18        0.00        2.00      3.26 o 
   4   5  18        1.07        2.08      3.44 o 
  -1   6  18       25.16       17.02      4.90 o 
   0   6  18       26.64       33.15     11.56 o 
  -7   0  19        4.85        4.53      4.43 o 
  -5   0  19        0.01        2.42      2.78 o 
  -3   0  19       67.77       88.84      7.41 o 
  -1   0  19      261.64      276.08     11.56 o 
   1   0  19       14.80       18.78      5.76 o 
   3   0  19       81.71       82.74      9.72 o 
   5   0  19     1266.16     1238.07     47.66 o 
   7   0  19      208.19      225.15     17.10 o 
  -8   1  19        0.37       -1.76      2.45 o 
  -7   1  19        5.02        5.31      2.50 o 
  -6   1  19        0.33        0.71      2.03 o 
  -5   1  19       31.35       24.67      3.75 o 
  -4   1  19       28.86       24.18      4.62 o 
  -3   1  19       50.62       55.98      6.74 o 
  -2   1  19      331.11      352.08     11.14 o 
  -1   1  19      209.86      218.32      8.32 o 
   0   1  19        0.33       -1.58      1.80 o 
   1   1  19       68.51       80.43      5.40 o 
   2   1  19      166.74      171.38      6.96 o 
   3   1  19      157.59      158.97      6.65 o 
   4   1  19       14.63        7.67      3.13 o 
   5   1  19      202.83      194.76     14.68 o 
   6   1  19        0.79       -1.50      3.69 o 
   7   1  19       32.80       33.95      5.94 o 
  -8   2  19        0.25        0.78      2.29 o 
  -7   2  19       25.24       31.43      3.89 o 
  -6   2  19        1.00        3.67      2.15 o 
  -5   2  19       93.96      102.98      7.03 o 
  -4   2  19       31.27       46.28      6.69 o 
  -3   2  19       58.29       59.45      6.52 o 
  -2   2  19       42.43       30.95      4.80 o 
  -1   2  19        0.30        4.74      3.21 o 
   0   2  19       71.98       67.98      6.72 o 
   1   2  19       45.41       52.42      4.57 o 
   2   2  19        3.19        1.82      1.96 o 
   3   2  19       30.74       19.07      5.97 o 
   4   2  19       32.70       25.79      4.60 o 
   5   2  19       32.26       28.02      4.73 o 
   6   2  19       11.22        6.44      4.42 o 
   7   2  19       80.18       97.83     12.62 o 
  -7   3  19        1.85        0.22      2.58 o 
  -6   3  19       95.29       94.86      7.38 o 
  -5   3  19        0.52        3.90      2.48 o 
  -4   3  19       32.65       35.93      5.11 o 
  -3   3  19        0.50        0.69      2.17 o 
  -2   3  19      219.26      207.11     10.64 o 
  -1   3  19        4.66        3.90      2.99 o 
   0   3  19       77.97       93.95     18.10 o 
   1   3  19      122.34      104.51     14.83 o 
   2   3  19       28.74       27.07      7.15 o 
   3   3  19        3.00        5.58      3.32 o 
   4   3  19       35.39       25.53      4.78 o 
   5   3  19        1.42        2.47      3.06 o 
   6   3  19        8.22        4.74      3.15 o 
  -6   4  19        1.77        3.74      2.87 o 
  -5   4  19        2.33        1.96      2.42 o 
  -4   4  19       49.13       42.66      5.51 o 
  -3   4  19        2.58        0.14      4.24 o 
  -2   4  19       37.74       42.22      7.36 o 
  -1   4  19       68.23       46.98      9.88 o 
   0   4  19       23.30       13.74      3.83 o 
   1   4  19       16.05        7.48      5.14 o 
   2   4  19       14.36       12.98      4.19 o 
   3   4  19       51.99       48.94      8.40 o 
   4   4  19      162.39      156.31      9.96 o 
   5   4  19        0.63        2.76      3.21 o 
  -3   5  19       10.37       11.33      8.00 o 
  -2   5  19       25.07       24.52      4.98 o 
  -1   5  19       34.69       40.05     11.85 o 
   0   5  19       12.83       17.89      7.01 o 
   1   5  19       16.43       12.88      4.25 o 
   2   5  19        2.20        0.41      3.31 o 
   3   5  19        0.13        0.20      3.53 o 
  -6   0  20        6.93        6.85      5.36 o 
  -4   0  20        0.04       -2.75      2.34 o 
  -2   0  20        0.09        1.63      2.26 o 
   0   0  20      271.33      320.06     18.77 o 
   2   0  20       90.33       88.16     10.40 o 
   6   0  20      110.08      159.56     13.96 o 
  -7   1  20        4.05        7.19      3.08 o 
  -6   1  20        3.53        7.03      2.93 o 
  -5   1  20       36.98       44.56      4.90 o 
  -4   1  20        2.67        4.12      2.28 o 
  -3   1  20       11.67       22.02      3.56 o 
  -2   1  20       12.92       11.24      2.83 o 
  -1   1  20       57.36       57.54      5.14 o 
   0   1  20        4.33        3.63      2.28 o 
   1   1  20       55.94       63.21      5.05 o 
   2   1  20      505.11      511.73     13.69 o 
   3   1  20       12.85       12.55      3.63 o 
   4   1  20        1.62        3.12      2.72 o 
   6   1  20        1.36       -3.60      3.64 o 
   7   1  20       28.83       36.51      6.14 o 
  -7   2  20        3.37        6.02      2.57 o 
  -6   2  20        1.45        1.04      2.03 o 
  -5   2  20        6.12        7.91      2.48 o 
  -4   2  20        7.05        1.12      2.98 o 
  -3   2  20        0.01       -4.37      3.00 o 
  -2   2  20      123.47      114.58     12.82 o 
  -1   2  20       11.32       15.89      4.05 o 
   0   2  20        0.11       -2.68      2.63 o 
   1   2  20       44.78       34.13      5.08 o 
   2   2  20       82.26       87.07      5.75 o 
   3   2  20      132.71      157.29     13.38 o 
   4   2  20       19.05       10.72      3.44 o 
   5   2  20        5.48        2.10      3.22 o 
  -6   3  20        9.98        3.42      4.51 o 
  -5   3  20       36.77       41.55      5.13 o 
  -4   3  20       13.42       12.39      3.21 o 
  -3   3  20       44.62       37.56     11.14 o 
  -2   3  20       48.05       42.72      5.93 o 
  -1   3  20       15.66        7.58      6.32 o 
   0   3  20        3.92        6.41      5.18 o 
   1   3  20      127.34      155.66      9.26 o 
   2   3  20       18.41       27.16      7.59 o 
   3   3  20       53.70       54.24      6.74 o 
   4   3  20       32.24       27.08     11.89 o 
   5   3  20        3.57        6.38      5.37 o 
  -4   4  20        9.50       17.77      3.77 o 
  -3   4  20        1.54        2.83      2.85 o 
  -2   4  20       24.13       17.94      4.45 o 
  -1   4  20       25.99       20.30      7.29 o 
   0   4  20        0.36        1.36      2.83 o 
   1   4  20        6.83        4.73      4.92 o 
   2   4  20       28.51       43.97      6.47 o 
   3   4  20        5.00        8.51      3.88 o 
   4   4  20        8.12       14.42      4.41 o 
  -5   0  21       16.97       16.03      5.67 o 
  -3   0  21       25.83       35.60      7.81 o 
  -1   0  21       41.56       34.29      5.08 o 
   1   0  21      696.57      656.34     29.74 o 
   3   0  21       72.47       88.45     10.79 o 
  -6   1  21        1.43       -0.06      2.66 o 
  -5   1  21       47.77       45.05      4.97 o 
  -4   1  21        0.85        2.32      2.23 o 
  -3   1  21        1.15        1.21      2.81 o 
  -2   1  21        0.95        6.79      2.60 o 
  -1   1  21        0.02        2.25      2.38 o 
   0   1  21       17.03       19.37      5.96 o 
   1   1  21      239.59      263.54      9.64 o 
   2   1  21        6.42        4.17      3.90 o 
   3   1  21       44.64       37.20      7.77 o 
   4   1  21        4.46       12.10      5.49 o 
  -6   2  21        5.32        5.89      3.04 o 
  -5   2  21        0.09       -0.09      2.26 o 
  -4   2  21       10.57       21.69      5.14 o 
  -3   2  21       46.55       37.61      5.95 o 
  -2   2  21        7.55        2.54      2.87 o 
  -1   2  21        0.02        3.27      2.93 o 
   0   2  21       15.09        4.28      3.22 o 
   1   2  21        1.28        3.77      3.15 o 
   2   2  21        3.25       -0.50      4.42 o 
   3   2  21       10.72        6.55      5.08 o 
   4   2  21       17.94       19.72      4.64 o 
   5   2  21       42.86       61.85      8.36 o 
  -4   3  21        5.90       10.69      4.04 o 
  -3   3  21       18.41       15.88      5.76 o 
  -2   3  21       38.86       29.10      5.14 o 
  -1   3  21       16.97       28.41      5.30 o 
   0   3  21       33.55       39.27      7.41 o 
   1   3  21       94.03      102.28     12.79 o 
   2   3  21      263.10      265.61     19.24 o 
   3   3  21        2.89        2.73      3.30 o 
   4   3  21       47.35       42.69     17.98 o 
  -2   4  21        2.44       -3.87      2.76 o 
  -1   4  21       15.24       25.51      5.07 o 
   0   4  21        4.74        8.87      5.98 o 
   1   4  21        2.15       -2.90      4.95 o 
   2   4  21        1.71        3.23      3.56 o 
  -4   0  22        3.82        2.59      2.87 o 
  -2   0  22      204.77      220.48     20.03 o 
   0   0  22       70.55       72.49      6.98 o 
   2   0  22        0.05        3.63      4.50 o 
  -5   1  22       45.99       50.80      9.15 o 
  -4   1  22        0.12       -0.55      2.25 o 
  -3   1  22        4.46        4.93      3.52 o 
  -2   1  22        0.84       -0.01      2.09 o 
  -1   1  22        9.98       12.37      5.63 o 
   0   1  22        3.99        4.17      2.60 o 
   1   1  22        4.50        0.08      2.17 o 
   2   1  22       21.88       22.31      3.63 o 
   3   1  22       18.28       17.56      6.33 o 
   4   1  22       26.14       18.14      6.77 o 
  -4   2  22       78.54       83.36      8.40 o 
  -3   2  22       21.01       24.94      5.25 o 
  -2   2  22       20.29       18.62      4.45 o 
  -1   2  22       50.26       47.90      6.31 o 
   0   2  22        0.10       -0.42      3.14 o 
   1   2  22       75.37       80.25      7.78 o 
   2   2  22        5.73        9.67      6.04 o 
   3   2  22        3.63        2.19      4.56 o 
   4   2  22        4.97        9.93      3.95 o 
  -3   3  22       55.06       50.81     10.10 o 
  -2   3  22       22.25       27.31      5.49 o 
  -1   3  22        1.10        2.73      3.98 o 
   0   3  22        1.79        2.71      3.42 o 
   1   3  22       17.17       13.21      6.23 o 
   2   3  22        1.16       12.73      6.88 o 
  -3   0  23       33.82       44.46      6.35 o 
  -1   0  23        1.71        1.93      2.75 o 
   1   0  23       76.17       87.04      7.58 o 
  -3   1  23       76.01       85.17      6.73 o 
  -2   1  23        1.97        2.65      2.97 o 
  -1   1  23        5.88        8.02      2.71 o 
   0   1  23        4.82        3.54      2.52 o 
   1   1  23        6.20        1.80      2.48 o 
   2   1  23       50.29       53.37      5.05 o 
  -2   2  23        1.08       -0.37      3.19 o 
  -1   2  23        4.66        8.46     11.26 o 
   0   2  23       15.39       16.95      4.27 o 
   1   2  23       23.61       25.60      5.18 o 
                                                 
